# Supplementary material for: N′-(3-Eth­oxy-2-hydroxy­benzyl­idene)-3-hydroxy­naphthalene-2-carbohydrazide
Source: Acta Crystallogr Sect E Struct Rep Online. 2008 Apr 26;64(Pt 5):o909. doi: 10.1107/S1600536808010933 (PMC2961181; doi:10.1107/S1600536808010933)
Supplement: Supplementary file 2 [file e-64-0o909-Isup2.hkl]

# 
# h,k,l, Fc-squared, Fo-squared, sigma(Fo-squared) and status flag 
# 
data_I
_shelx_title ' a in C2/c' 
_shelx_refln_list_code          4 
_shelx_F_calc_maximum      505.87 
_exptl_crystal_F_000      1472.00 
_reflns_d_resolution_high  0.7965 
 
loop_ 
 _symmetry_equiv_pos_as_xyz 
 'x, y, z' 
 '-x, y, -z+1/2' 
 'x+1/2, y+1/2, z' 
 '-x+1/2, y+1/2, -z+1/2' 
 '-x, -y, -z' 
 'x, -y, z-1/2' 
 '-x+1/2, -y+1/2, -z' 
 'x+1/2, -y+1/2, z-1/2' 
 
_cell_length_a    28.4196 
_cell_length_b     6.4556 
_cell_length_c    18.7998 
_cell_angle_alpha  90.000 
_cell_angle_beta  100.658 
_cell_angle_gamma  90.000 
 
_shelx_F_squared_multiplier     1.000 
 
loop_ 
 _refln_index_h 
 _refln_index_k 
 _refln_index_l 
 _refln_F_squared_calc 
 _refln_F_squared_meas 
 _refln_F_squared_sigma 
 _refln_observed_status 
   2   0   0    40270.39    35650.18   5087.56 o 
   4   0   0     3112.30     2750.95    329.36 o 
   6   0   0     4862.05     4653.94    552.06 o 
   8   0   0    16443.88    16498.69   1956.22 o 
  10   0   0     1268.61     1206.18    144.84 o 
  12   0   0      154.76      147.26     26.27 o 
  14   0   0       15.15       48.65     10.64 o 
  16   0   0     5666.55     5657.02    671.76 o 
  18   0   0     5948.24     5586.90    800.89 o 
  20   0   0      104.66      157.95     32.45 o 
  22   0   0     1274.02     1550.25    227.30 o 
  24   0   0      189.39      194.55     39.80 o 
  26   0   0       64.00       28.79     44.39 o 
  28   0   0       24.76       70.06     28.67 o 
  30   0   0       25.21       45.78     61.84 o 
  32   0   0       64.85      100.10     37.17 o 
  34   0   0      171.81      228.09     54.39 o 
   1   1   0    10440.79     9628.94    808.30 o 
   3   1   0    12595.86    12080.73   1012.59 o 
   5   1   0     2465.07     2522.36    211.92 o 
   7   1   0     4665.80     4315.60    394.46 o 
   9   1   0      499.44      443.27     42.64 o 
  11   1   0     2448.52     2232.48    204.17 o 
  13   1   0     1924.01     1896.15    174.68 o 
  15   1   0     7417.62     7744.79    706.99 o 
  17   1   0     4481.46     4476.55    409.40 o 
  19   1   0     1033.73     1150.77    120.07 o 
  21   1   0      514.71      630.81     69.95 o 
  23   1   0       12.02       10.55     10.67 o 
  25   1   0       28.55       28.84     24.32 o 
  27   1   0        5.08       19.35     26.97 o 
  29   1   0       26.54       16.01     19.07 o 
  31   1   0        6.09       42.80     20.93 o 
  33   1   0       11.10       57.54     22.61 o 
   0   2   0    30461.11    28671.60   3387.44 o 
   2   2   0    14523.90    13005.14   1089.95 o 
   4   2   0     1353.94     1275.38    107.94 o 
   6   2   0      417.60      377.20     37.28 o 
   8   2   0     2995.72     2963.28    249.60 o 
  10   2   0      505.53      467.80     45.58 o 
  12   2   0      160.06      175.44     17.46 o 
  14   2   0      170.83      164.02     20.00 o 
  16   2   0     1013.45     1028.04     96.76 o 
  18   2   0     1451.08     1606.56    147.54 o 
  20   2   0      115.08      113.25     16.91 o 
  22   2   0        0.24       -5.20     11.27 o 
  24   2   0       89.97       84.42     27.25 o 
  26   2   0      121.20       95.50     21.53 o 
  28   2   0        1.81       -2.96     18.68 o 
  30   2   0       11.41       24.43     22.52 o 
  32   2   0      440.61      475.99     60.16 o 
   1   3   0    13851.04    14043.65   1177.03 o 
   3   3   0     3752.75     3835.19    323.44 o 
   5   3   0     2863.96     2875.45    240.83 o 
   7   3   0       25.81       34.70      7.98 o 
   9   3   0      124.99      173.10     22.03 o 
  11   3   0      201.74      263.03     28.22 o 
  13   3   0       25.41       29.42     20.96 o 
  15   3   0      501.17      469.85     47.63 o 
  17   3   0     3781.35     3496.75    322.18 o 
  19   3   0      119.67      163.53     33.14 o 
  21   3   0     2631.85     2429.85    225.90 o 
  23   3   0       56.90       33.50     14.87 o 
  25   3   0        1.41        5.03     15.80 o 
  27   3   0       18.27       16.06     18.99 o 
  29   3   0       19.99       22.57     22.94 o 
  31   3   0       13.37       49.78     29.91 o 
   0   4   0     1667.97     1631.60    197.68 o 
   2   4   0       10.65       20.46      8.50 o 
   4   4   0      190.65      253.56     25.69 o 
   6   4   0       49.58       83.17     12.77 o 
   8   4   0        0.59        0.07      8.90 o 
  10   4   0      255.52      317.55     31.08 o 
  12   4   0       81.01       98.09     16.68 o 
  14   4   0     7859.91     7428.89    680.91 o 
  16   4   0     1675.72     1628.97    152.62 o 
  18   4   0        1.17        3.14     13.02 o 
  20   4   0      507.40      481.06     51.97 o 
  22   4   0       35.86       18.49     18.14 o 
  24   4   0        1.67       42.14     29.55 o 
  26   4   0       29.79       59.31     32.69 o 
  28   4   0        5.09       67.05     36.74 o 
  30   4   0       31.40       83.47     41.73 o 
   1   5   0      969.62     1076.67     94.59 o 
   3   5   0        3.68       -0.04      9.76 o 
   5   5   0      573.79      634.49     58.65 o 
   7   5   0      503.04      451.40     44.03 o 
   9   5   0       67.05       46.83     14.14 o 
  11   5   0     1633.61     1482.07    156.09 o 
  13   5   0       18.58        7.58     15.39 o 
  15   5   0      434.00      433.79     90.41 o 
  17   5   0      270.23      278.50     47.13 o 
  19   5   0      401.94      497.28     73.16 o 
  21   5   0      267.03      280.68     50.79 o 
  23   5   0      144.31      175.00     44.64 o 
  25   5   0       10.27        3.07     24.04 o 
  27   5   0       41.91       17.76     34.59 o 
   0   6   0       87.67       61.18     33.08 o 
   2   6   0      123.42      113.62     21.05 o 
   4   6   0      666.65      587.20     69.90 o 
   6   6   0        1.17       -3.88     17.57 o 
   8   6   0      394.84      486.36     70.64 o 
  10   6   0        8.44       22.26     20.39 o 
  12   6   0      415.98      414.82     63.49 o 
  14   6   0      534.78      616.06     87.75 o 
  16   6   0      129.24      181.48     39.98 o 
  18   6   0        0.19       39.93     35.59 o 
  20   6   0      238.44      293.91     53.07 o 
  22   6   0      298.55      374.15     74.77 o 
   1   7   0        4.34        6.36     25.86 o 
   3   7   0      155.40      173.68     44.92 o 
   5   7   0       13.14        3.23     42.88 o 
   7   7   0       15.42       48.91     51.50 o 
   9   7   0        6.59       53.22     48.27 o 
  11   7   0       33.31       62.71     59.69 o 
  13   7   0       84.74        3.65     71.76 o 
  15   7   0       65.26       49.48     31.73 o 
  17   7   0       14.84       69.18     40.04 o 
   2   8   0       44.74      207.51     92.44 o 
 -35   1   1      353.69      362.41     50.68 o 
 -33   1   1        8.12        3.63     20.66 o 
 -31   1   1       11.16       -1.14     17.37 o 
 -29   1   1       12.65       15.14     17.56 o 
 -27   1   1      207.60      271.11     37.18 o 
 -25   1   1        0.79        0.51     12.53 o 
 -23   1   1       27.25       75.82     22.80 o 
 -21   1   1      109.80      109.37     18.70 o 
 -19   1   1     1545.71     1450.93    134.43 o 
 -17   1   1     7115.45     6654.83    608.99 o 
 -15   1   1      123.32      111.75     15.74 o 
 -13   1   1     1025.65      961.17     89.77 o 
 -11   1   1     6551.70     6056.59    553.87 o 
  -9   1   1     2460.52     2215.04    202.74 o 
  -7   1   1        3.61       -0.07      3.89 o 
  -5   1   1    10777.84    10571.39    886.79 o 
  -3   1   1     2550.08     2475.68    208.23 o 
  -1   1   1     2482.49     2298.60    193.76 o 
   1   1   1    14834.78    14070.80   1297.84 o 
   3   1   1     3084.25     2784.68    234.07 o 
   5   1   1      603.86      639.11     55.78 o 
   7   1   1     2250.91     2065.09    190.49 o 
   9   1   1     1362.34     1322.91    121.68 o 
  11   1   1     1954.75     2117.41    194.45 o 
  13   1   1     3898.30     3765.63    382.07 o 
  15   1   1      908.55      786.77     74.07 o 
  17   1   1       76.04       72.45     16.63 o 
  19   1   1      705.90      732.60     71.01 o 
  21   1   1       11.52       11.79     14.60 o 
  23   1   1      119.68       56.94     18.17 o 
  25   1   1        5.00       11.85     13.64 o 
  27   1   1        6.76       32.67     17.52 o 
  29   1   1       50.57       89.61     41.62 o 
  31   1   1      183.49      145.01     29.60 o 
  33   1   1      741.26      997.56    111.65 o 
 -34   2   1       66.24       48.15     25.78 o 
 -32   2   1       10.31       68.88     25.35 o 
 -30   2   1        0.85      -12.90     24.59 o 
 -28   2   1       41.35       40.58     24.09 o 
 -26   2   1        0.18        6.18     14.77 o 
 -24   2   1      355.18      369.60     65.63 o 
 -22   2   1       20.04       17.51     11.10 o 
 -20   2   1      881.22      819.95     79.41 o 
 -18   2   1      184.38      151.73     19.72 o 
 -16   2   1      782.86      838.76     79.09 o 
 -14   2   1     1207.36     1158.08    108.23 o 
 -12   2   1      201.62      208.71     20.28 o 
 -10   2   1      741.38      777.62     67.66 o 
  -8   2   1       45.56       52.59      7.84 o 
  -6   2   1     1640.04     1549.73    143.06 o 
  -4   2   1      263.97      221.20     20.88 o 
  -2   2   1      183.04      276.60     25.12 o 
   0   2   1      164.48      161.08     15.99 o 
   2   2   1      677.38      794.42     67.60 o 
   4   2   1     7004.88     6530.58    600.86 o 
   6   2   1      205.91      249.39     23.41 o 
   8   2   1       62.47       70.71     10.59 o 
  10   2   1     1211.79     1182.70    100.59 o 
  12   2   1      640.51      600.63     57.29 o 
  14   2   1     1503.97     1525.89    141.86 o 
  16   2   1     2355.77     2429.11    224.21 o 
  18   2   1      327.85      326.76     39.45 o 
  20   2   1      798.80      781.07     75.72 o 
  22   2   1      145.28      127.30     21.67 o 
  24   2   1       49.40       27.95     15.37 o 
  26   2   1      114.95      107.83     43.27 o 
  28   2   1       92.06      132.12     26.80 o 
  30   2   1      346.59      366.47     48.50 o 
  32   2   1        0.97       28.72     26.25 o 
 -31   3   1       34.89       41.17     27.37 o 
 -29   3   1       10.44       33.42     21.88 o 
 -27   3   1       62.18       83.35     22.62 o 
 -25   3   1        0.26      -16.23     15.15 o 
 -23   3   1      554.21      490.25     50.31 o 
 -21   3   1       51.47       12.93     12.95 o 
 -19   3   1     1387.82     1431.69    135.69 o 
 -17   3   1      668.66      759.46     74.03 o 
 -15   3   1      108.81       98.17     15.04 o 
 -13   3   1       39.26       41.12     10.77 o 
 -11   3   1      977.64     1030.78     89.17 o 
  -9   3   1       98.93      101.57     14.44 o 
  -7   3   1      301.02      322.36     30.81 o 
  -5   3   1     6714.34     6723.34    564.77 o 
  -3   3   1    13856.59    14183.08   1188.33 o 
  -1   3   1     3112.66     2984.19    252.01 o 
   1   3   1     2305.39     2076.74    175.26 o 
   3   3   1     2014.02     2070.08    174.88 o 
   5   3   1     4077.48     3903.63    327.98 o 
   7   3   1      649.57      746.17     65.24 o 
   9   3   1      172.95      170.69     18.57 o 
  11   3   1     1862.33     1765.07    150.39 o 
  13   3   1       22.82       15.55      9.89 o 
  15   3   1        4.56        5.72     11.19 o 
  17   3   1     2214.13     2154.65    199.20 o 
  19   3   1      252.31      347.05     44.55 o 
  21   3   1        0.07      -17.76     11.84 o 
  23   3   1       14.04       24.90     14.38 o 
  25   3   1        9.00        2.04     30.20 o 
  27   3   1        2.40       10.61     22.91 o 
  29   3   1       26.97       44.22     30.97 o 
  31   3   1        0.64       -0.46     29.41 o 
 -30   4   1        0.83        0.33     33.73 o 
 -28   4   1        0.20      -13.93     28.86 o 
 -26   4   1        4.11       17.23     33.29 o 
 -24   4   1       25.63       31.64     21.70 o 
 -22   4   1      226.05      238.64     36.58 o 
 -20   4   1       90.76      119.95     21.42 o 
 -18   4   1     1382.14     1318.78    125.82 o 
 -16   4   1    12072.06    11639.92   1064.62 o 
 -14   4   1        8.52        6.49     11.57 o 
 -12   4   1      275.44      287.02     31.71 o 
 -10   4   1      150.05      152.35     20.58 o 
  -8   4   1       14.53       26.15      9.59 o 
  -6   4   1      146.37      175.54     29.51 o 
  -4   4   1      184.81      202.21     21.83 o 
  -2   4   1      658.25      854.23     74.85 o 
   0   4   1      908.48      996.61     87.52 o 
   2   4   1     5402.74     5940.87    500.19 o 
   4   4   1       69.10       54.38     10.68 o 
   6   4   1      207.74      193.70     21.34 o 
   8   4   1      546.74      538.68     48.47 o 
  10   4   1      130.97      136.00     20.71 o 
  12   4   1      912.25      963.85     93.10 o 
  14   4   1      230.10      272.57     40.12 o 
  16   4   1        2.35       -2.58     11.71 o 
  18   4   1      725.63      807.49     90.94 o 
  20   4   1       12.50       -0.92     15.78 o 
  22   4   1      416.38      453.21     64.20 o 
  24   4   1       37.74       65.24     24.74 o 
  26   4   1       19.86       46.75     26.49 o 
  28   4   1       23.52       13.55     29.72 o 
  30   4   1        0.60      -14.61     44.93 o 
 -27   5   1       14.11       19.11     32.78 o 
 -25   5   1       24.27        9.49     27.61 o 
 -23   5   1      184.68      237.23     49.43 o 
 -21   5   1      476.38      633.37     89.96 o 
 -19   5   1      181.15      198.53     52.23 o 
 -17   5   1      254.35      268.99     45.79 o 
 -15   5   1      376.47      372.93     56.46 o 
 -13   5   1      584.12      606.95     69.71 o 
 -11   5   1       23.70       16.05     15.80 o 
  -9   5   1      210.32      240.41     27.03 o 
  -7   5   1        1.52       -2.23     10.34 o 
  -5   5   1       18.07       20.12     13.73 o 
  -3   5   1      211.64      266.28     28.37 o 
  -1   5   1      152.77      169.18     20.62 o 
   1   5   1      248.52      253.16     29.34 o 
   3   5   1      147.33      194.18     25.15 o 
   5   5   1      147.73      187.13     22.62 o 
   7   5   1      106.07       70.85     18.25 o 
   9   5   1      218.49      182.62     25.70 o 
  11   5   1     3752.54     3655.92    380.28 o 
  13   5   1        0.05       14.43     16.12 o 
  15   5   1      680.72      599.45     71.93 o 
  17   5   1     1134.27     1209.78    132.32 o 
  19   5   1     1615.05     1700.49    257.15 o 
  21   5   1      234.98      336.09     99.78 o 
  23   5   1        0.15      -32.29     21.53 o 
  25   5   1        6.94       14.21     25.45 o 
  27   5   1       82.70      142.65     48.35 o 
 -22   6   1       12.64       47.71     29.47 o 
 -20   6   1       77.54       81.89     34.89 o 
 -18   6   1      782.47     1017.02    135.85 o 
 -16   6   1      490.53      435.42     66.77 o 
 -14   6   1       22.11        5.17     22.73 o 
 -12   6   1        0.09      -28.63     32.14 o 
 -10   6   1       23.94       67.55     28.76 o 
  -8   6   1        0.12       10.12     16.92 o 
  -6   6   1      184.50      213.86     56.91 o 
  -4   6   1       22.50       38.53     23.45 o 
  -2   6   1       22.28       19.06     17.76 o 
   0   6   1      620.90      589.71     70.63 o 
   2   6   1      606.96      616.18     64.88 o 
   4   6   1       63.27       37.63     22.06 o 
   6   6   1      241.73      284.65     39.04 o 
   8   6   1       59.65       57.74     31.07 o 
  10   6   1       82.62      117.60     44.76 o 
  12   6   1       38.74       44.04     26.07 o 
  14   6   1       57.74       40.76     26.81 o 
  16   6   1      409.31      452.05     83.94 o 
  18   6   1       10.79       62.19     71.32 o 
  20   6   1      772.93      676.47     99.08 o 
  22   6   1      140.39       72.09     41.57 o 
 -17   7   1       18.72      -32.09     29.69 o 
 -15   7   1      806.84      970.16    161.13 o 
 -13   7   1      228.86      235.60     59.17 o 
 -11   7   1      129.94      208.63     56.65 o 
  -9   7   1        6.22       52.36     49.99 o 
  -7   7   1      284.02      446.68     83.51 o 
  -5   7   1        8.58      -27.54     57.00 o 
  -3   7   1       99.00      185.80     52.15 o 
  -1   7   1       11.32      -34.26     36.20 o 
   1   7   1       81.70       73.48     49.56 o 
   3   7   1      285.59      241.60     75.86 o 
   5   7   1      568.51      615.61    117.69 o 
   7   7   1       20.07       24.35     44.39 o 
   9   7   1       50.72        5.82     50.64 o 
  11   7   1      125.25      149.34     65.51 o 
  13   7   1       49.10        6.90     48.05 o 
  15   7   1        0.00      -68.85     45.90 o 
  17   7   1       41.99      103.02     48.56 o 
  -4   8   1      126.45       81.46     60.77 o 
  -2   8   1       52.68       94.38     76.39 o 
   0   8   1       84.12      157.01     94.82 o 
   2   8   1       38.51       64.69     53.12 o 
   4   8   1      100.75      302.98    103.87 o 
 -34   0   2        0.89       50.97     32.03 o 
 -32   0   2       43.52       26.69     72.62 o 
 -30   0   2       26.75       21.49     24.21 o 
 -28   0   2        4.04       -0.26     21.57 o 
 -26   0   2      167.25      157.20     35.12 o 
 -24   0   2      599.26      636.83    100.21 o 
 -22   0   2       95.98       87.10     23.72 o 
 -20   0   2     2303.86     2478.75    355.76 o 
 -18   0   2     2647.54     2567.05    306.92 o 
 -16   0   2      322.69      292.08     38.95 o 
 -14   0   2      912.54      937.33    113.33 o 
 -12   0   2      189.45      257.99     44.40 o 
 -10   0   2     3497.17     3240.82    384.49 o 
  -8   0   2    18086.67    18509.30   2693.68 o 
  -6   0   2    32509.65    33608.44   3983.29 o 
  -4   0   2    27415.73    29015.18   3463.91 o 
  -2   0   2     2398.15     2239.97    269.71 o 
   0   0   2      454.96      334.77     47.32 o 
   2   0   2    18368.90    18509.93   2191.71 o 
   4   0   2    18157.54    17986.40   2130.33 o 
   6   0   2    25450.22    24656.63   2921.76 o 
   8   0   2    12975.83    13234.40   1925.44 o 
  10   0   2      334.14      283.86     36.67 o 
  12   0   2      665.84      739.64     90.45 o 
  14   0   2      242.06      296.46     38.16 o 
  16   0   2     3244.51     3014.58    360.10 o 
  18   0   2      813.03      813.26    121.98 o 
  20   0   2     1367.28     1362.51    201.25 o 
  22   0   2      134.41       82.72     23.18 o 
  24   0   2      269.74      264.65     76.83 o 
  26   0   2       15.71       24.65     50.42 o 
  28   0   2      344.23      421.43     76.93 o 
  30   0   2      660.43      808.25    129.76 o 
  32   0   2      370.45      464.40     83.67 o 
  34   0   2        5.41       -7.14     38.60 o 
 -35   1   2        0.32       47.70     27.46 o 
 -33   1   2       15.05       35.10     31.57 o 
 -31   1   2        8.24       32.33     18.47 o 
 -29   1   2        0.04       -5.04     16.61 o 
 -27   1   2      267.20      327.02     41.74 o 
 -25   1   2       12.30       25.72     12.70 o 
 -23   1   2      141.17      153.22     35.49 o 
 -21   1   2     1710.26     1611.16    166.75 o 
 -19   1   2     1011.15      962.73     90.05 o 
 -17   1   2       35.45       46.64      9.83 o 
 -15   1   2      334.94      327.23     33.73 o 
 -13   1   2     4760.07     4615.49    422.72 o 
 -11   1   2      737.49      851.25     71.93 o 
  -9   1   2     1864.98     1931.04    162.62 o 
  -7   1   2       25.88       62.65      7.82 o 
  -5   1   2   117495.66   127583.68  10676.03 o 
  -3   1   2    11336.53    10393.85    871.51 o 
  -1   1   2    21619.63    21756.09   2194.55 o 
   1   1   2      584.82      525.81     49.66 o 
   3   1   2     6595.13     5788.18    534.50 o 
   5   1   2     2660.49     2491.90    210.21 o 
   7   1   2      202.24      187.85     17.53 o 
   9   1   2     4856.70     4551.39    381.65 o 
  11   1   2       34.07       32.42      6.51 o 
  13   1   2     6100.81     6431.94    588.37 o 
  15   1   2      241.17      323.17     33.52 o 
  17   1   2       10.20        4.96      8.90 o 
  19   1   2      701.08      736.09     71.43 o 
  21   1   2        9.31       12.79      9.85 o 
  23   1   2       41.79       77.10     17.09 o 
  25   1   2       21.54        4.46     20.81 o 
  27   1   2      155.51      190.38     44.06 o 
  29   1   2       91.77      115.65     25.39 o 
  31   1   2      151.48      211.57     43.63 o 
  33   1   2       13.45       -2.57     25.66 o 
 -34   2   2       34.73       28.42     23.17 o 
 -32   2   2        2.67        5.39     20.19 o 
 -30   2   2        0.06       14.83     18.20 o 
 -28   2   2       17.84       23.53     17.50 o 
 -26   2   2       97.26       91.47     26.66 o 
 -24   2   2       81.93      135.54     30.11 o 
 -22   2   2        6.53       22.84     11.57 o 
 -20   2   2       35.03       60.99     12.81 o 
 -18   2   2       17.08       27.56      9.55 o 
 -16   2   2      288.51      260.52     32.41 o 
 -14   2   2       96.88       80.60      9.99 o 
 -12   2   2     1553.20     1489.83    126.60 o 
 -10   2   2      935.19      927.43     79.75 o 
  -8   2   2     1372.13     1420.09    119.96 o 
  -6   2   2       38.92       53.93      7.97 o 
  -4   2   2     2965.27     2652.53    223.68 o 
  -2   2   2     3709.08     3738.43    313.46 o 
   0   2   2        8.55       19.13      5.49 o 
   2   2   2      186.97      190.80     20.06 o 
   4   2   2     2081.06     2107.87    178.45 o 
   6   2   2        0.60       -2.28      5.14 o 
   8   2   2     4774.05     4438.09    373.08 o 
  10   2   2    10648.43    10686.64    896.60 o 
  12   2   2      648.44      703.37     66.83 o 
  14   2   2       62.97       97.47     13.75 o 
  16   2   2     1165.93     1155.91    107.56 o 
  18   2   2      421.69      393.16     41.26 o 
  20   2   2       79.14      121.53     26.29 o 
  22   2   2      215.74      250.39     33.12 o 
  24   2   2      165.75      134.43     24.76 o 
  26   2   2       36.60       81.67     22.65 o 
  28   2   2      242.54      295.79     45.73 o 
  30   2   2       50.98      140.26     73.22 o 
  32   2   2       28.46       40.38     28.46 o 
 -33   3   2        0.03       27.37     36.16 o 
 -31   3   2        7.76        0.06     23.01 o 
 -29   3   2       37.43       53.26     29.70 o 
 -27   3   2      343.85      352.80     45.54 o 
 -25   3   2        2.48       18.11     16.42 o 
 -23   3   2      272.98      288.43     34.84 o 
 -21   3   2      196.68      205.02     29.20 o 
 -19   3   2     1054.08     1004.80     96.79 o 
 -17   3   2      127.22      135.87     19.32 o 
 -15   3   2      107.41      118.27     18.97 o 
 -13   3   2      106.88      127.63     15.47 o 
 -11   3   2      808.57      808.36     71.19 o 
  -9   3   2       48.96       80.68     11.50 o 
  -7   3   2     2749.57     2692.33    227.06 o 
  -5   3   2     7676.61     8252.00    692.98 o 
  -3   3   2      767.60      864.79     75.43 o 
  -1   3   2      299.79      347.93     32.37 o 
   1   3   2      910.71      915.25     78.31 o 
   3   3   2       37.09       47.33      9.03 o 
   5   3   2     1075.25     1083.24     92.35 o 
   7   3   2        4.98       14.96      6.59 o 
   9   3   2       89.82      114.94     13.93 o 
  11   3   2      417.36      447.32     41.23 o 
  13   3   2      561.16      622.89     60.79 o 
  15   3   2      549.33      610.86     66.66 o 
  17   3   2     2286.80     2437.26    249.67 o 
  19   3   2      217.10      246.78     28.76 o 
  21   3   2       63.21       61.68     15.48 o 
  23   3   2       11.11        7.54     14.96 o 
  25   3   2        2.98       39.24     26.86 o 
  27   3   2       15.98       46.32     26.14 o 
  29   3   2       81.36       68.99     29.64 o 
  31   3   2       28.22        5.19     36.26 o 
 -30   4   2        7.56       43.28     33.59 o 
 -28   4   2        4.21       48.84     31.71 o 
 -26   4   2      463.87      436.86     65.67 o 
 -24   4   2       97.75       65.31     23.06 o 
 -22   4   2     1343.29     1453.39    154.96 o 
 -20   4   2      123.27      132.32     25.89 o 
 -18   4   2     3800.11     3626.47    374.01 o 
 -16   4   2       45.11       42.38     14.58 o 
 -14   4   2       40.08       39.10     13.45 o 
 -12   4   2       63.32       61.05     15.34 o 
 -10   4   2      134.59      166.07     19.61 o 
  -8   4   2     1504.01     1463.71    124.08 o 
  -6   4   2      870.61     1038.11     90.63 o 
  -4   4   2      584.80      611.85     59.56 o 
  -2   4   2      327.14      429.05     40.32 o 
   0   4   2      149.74      267.60     27.07 o 
   2   4   2      270.32      329.52     32.72 o 
   4   4   2       37.11       55.66     10.87 o 
   6   4   2      251.24      308.02     30.01 o 
   8   4   2      116.42      105.41     14.88 o 
  10   4   2      607.41      619.90     56.89 o 
  12   4   2     2446.92     2426.29    224.53 o 
  14   4   2      100.03       77.58     21.40 o 
  16   4   2     1554.17     1330.88    163.90 o 
  18   4   2      377.68      311.00     40.18 o 
  20   4   2        1.76       -7.52     13.52 o 
  22   4   2       11.30       29.52     32.41 o 
  24   4   2        6.70        0.92     19.17 o 
  26   4   2       24.93       12.61     24.00 o 
  28   4   2       15.66      -10.72     36.91 o 
 -27   5   2       51.98      161.93     47.14 o 
 -25   5   2      146.17      200.01     60.25 o 
 -23   5   2      132.17      165.18     38.34 o 
 -21   5   2       22.45       32.89     26.55 o 
 -19   5   2       46.91       84.82     29.67 o 
 -17   5   2      460.39      400.11     51.58 o 
 -15   5   2      897.32      946.88    103.44 o 
 -13   5   2      127.36      107.55     23.21 o 
 -11   5   2      159.00      197.74     30.60 o 
  -9   5   2      728.32      723.60     73.25 o 
  -7   5   2      334.07      306.42     35.03 o 
  -5   5   2        9.38       18.51     10.63 o 
  -3   5   2       18.92       25.87     12.42 o 
  -1   5   2      132.42      157.22     19.95 o 
   1   5   2      289.92      296.70     30.48 o 
   3   5   2       16.04       14.92     12.18 o 
   5   5   2      198.30      199.23     29.17 o 
   7   5   2       71.47       68.29     16.06 o 
   9   5   2     7926.58     7725.76    717.78 o 
  11   5   2     2153.97     2171.09    227.76 o 
  13   5   2      340.46      308.25     41.60 o 
  15   5   2        8.62       45.82     19.47 o 
  17   5   2      313.96      276.01     39.96 o 
  19   5   2      280.56      267.24     38.75 o 
  21   5   2      140.24      149.87     34.94 o 
  23   5   2        0.03       16.08     35.89 o 
  25   5   2       17.82        3.49     31.73 o 
 -22   6   2       38.15       29.56     30.07 o 
 -20   6   2        1.00      -34.23     28.57 o 
 -18   6   2      169.47      200.50     43.59 o 
 -16   6   2       84.23       62.86     29.57 o 
 -14   6   2       18.60       45.33     27.55 o 
 -12   6   2      147.80      170.83     49.34 o 
 -10   6   2        1.54       17.52     19.64 o 
  -8   6   2       50.29       34.29     16.80 o 
  -6   6   2       26.41       12.43     17.08 o 
  -4   6   2       57.66       25.32     16.68 o 
  -2   6   2      133.33       99.39     29.70 o 
   0   6   2      240.44      322.42     58.98 o 
   2   6   2      111.95      101.63     25.36 o 
   4   6   2       13.43      -23.73     15.82 o 
   6   6   2      345.94      325.54     70.58 o 
   8   6   2       78.82       73.01     24.54 o 
  10   6   2       11.24       -4.86     23.23 o 
  12   6   2      282.28      294.84     59.26 o 
  14   6   2      230.30      227.89     43.03 o 
  16   6   2      265.42      225.33     42.40 o 
  18   6   2     1324.55     1500.86    230.63 o 
  20   6   2      598.49      487.80     73.34 o 
  22   6   2       11.01       30.42     56.44 o 
 -17   7   2        0.03      -56.20     37.47 o 
 -15   7   2       39.93       61.94     43.75 o 
 -13   7   2       80.57       30.23     38.05 o 
 -11   7   2      333.67      386.44     78.60 o 
  -9   7   2      741.41      712.82    121.62 o 
  -7   7   2      243.29      279.37     60.93 o 
  -5   7   2       12.07       20.97     27.82 o 
  -3   7   2       15.57       73.60     48.08 o 
  -1   7   2      276.74      297.57     63.76 o 
   1   7   2      539.74      518.21     97.25 o 
   3   7   2      411.76      380.16     77.21 o 
   5   7   2       56.42       50.03     29.32 o 
   7   7   2       28.85       95.02     49.28 o 
   9   7   2      238.18      231.96     83.19 o 
  11   7   2       17.21       67.31     56.24 o 
  13   7   2      211.41      264.00     62.32 o 
  15   7   2      167.69      135.91     50.59 o 
  -4   8   2        1.46       22.17     43.28 o 
  -2   8   2        5.11       20.34     38.79 o 
   0   8   2       29.21      -15.09     32.70 o 
   2   8   2        0.01       13.49     33.44 o 
   4   8   2        0.30       32.32     64.21 o 
 -35   1   3        0.19       -5.57     21.66 o 
 -33   1   3        2.92       32.67     20.60 o 
 -31   1   3        0.01       18.36     19.11 o 
 -29   1   3        1.70       18.72     26.24 o 
 -27   1   3      145.87      188.61     37.34 o 
 -25   1   3       61.86       47.71     20.68 o 
 -23   1   3     1505.73     1474.54    154.87 o 
 -21   1   3      342.23      363.87     47.79 o 
 -19   1   3      123.32      133.60     17.29 o 
 -17   1   3      588.66      589.38     57.76 o 
 -15   1   3      203.08      222.91     22.44 o 
 -13   1   3      470.21      473.68     41.44 o 
 -11   1   3      102.63       98.81     12.87 o 
  -9   1   3    12035.97    11460.21    961.22 o 
  -7   1   3   197785.83   216936.55  19995.42 o 
  -5   1   3     9235.82     9336.63    781.80 o 
  -3   1   3    17044.27    16801.71   1540.33 o 
  -1   1   3     2969.50     2631.64    220.89 o 
   1   1   3     3250.28     2961.18    274.13 o 
   3   1   3     1278.03     1175.41     99.98 o 
   5   1   3       46.41       39.68      5.59 o 
   7   1   3      526.27      528.66     45.72 o 
   9   1   3      386.09      496.49     46.34 o 
  11   1   3     3986.72     3922.08    329.64 o 
  13   1   3     3413.06     3330.78    280.68 o 
  15   1   3     1258.54     1347.04    125.39 o 
  17   1   3      478.17      500.20     49.95 o 
  19   1   3       18.89       43.54     17.69 o 
  21   1   3        1.62        3.44     11.05 o 
  23   1   3      341.60      366.47     44.00 o 
  25   1   3      298.13      290.33     38.99 o 
  27   1   3      108.63       99.24     24.88 o 
  29   1   3     2464.78     2698.07    279.02 o 
  31   1   3     1004.28     1087.82    120.80 o 
  33   1   3       14.06        0.14     23.80 o 
 -34   2   3        0.17        8.41     47.64 o 
 -32   2   3       18.62       24.93     28.54 o 
 -30   2   3       36.00       55.60     21.83 o 
 -28   2   3      117.53       98.82     26.28 o 
 -26   2   3      214.45      189.98     31.32 o 
 -24   2   3     1302.28     1242.64    131.29 o 
 -22   2   3      168.17      164.72     31.17 o 
 -20   2   3        0.59       19.62     15.13 o 
 -18   2   3      119.03      104.03     16.42 o 
 -16   2   3       44.43       75.50     12.91 o 
 -14   2   3      367.30      359.96     32.89 o 
 -12   2   3       62.38       65.70      8.96 o 
 -10   2   3      498.51      549.30     47.30 o 
  -8   2   3      410.70      443.87     39.51 o 
  -6   2   3    10821.64    10842.90    909.42 o 
  -4   2   3      843.75      777.20     66.29 o 
  -2   2   3     1419.45     1347.94    113.08 o 
   0   2   3    14664.04    13404.52   1386.72 o 
   2   2   3     1312.64     1201.32    101.48 o 
   4   2   3       46.02       62.57      8.28 o 
   6   2   3      313.33      306.83     27.60 o 
   8   2   3    13163.62    13009.54   1090.61 o 
  10   2   3     9540.79     9947.72    834.27 o 
  12   2   3      523.97      601.69     53.42 o 
  14   2   3     3711.48     3831.13    351.09 o 
  16   2   3       98.78       84.46     13.82 o 
  18   2   3      141.90      161.41     32.07 o 
  20   2   3      391.67      460.85     48.12 o 
  22   2   3        0.34       -2.78     13.32 o 
  24   2   3      158.45      183.33     29.43 o 
  26   2   3      472.87      514.18     62.42 o 
  28   2   3      605.27      605.85     72.09 o 
  30   2   3        7.25       -5.64     25.12 o 
  32   2   3       34.49       40.62     26.87 o 
 -33   3   3       28.84      108.64     74.67 o 
 -31   3   3        4.87       51.74     24.78 o 
 -29   3   3       18.49       59.27     28.70 o 
 -27   3   3      112.12      160.69     40.60 o 
 -25   3   3     1090.25     1128.93    140.87 o 
 -23   3   3      541.96      600.69     62.49 o 
 -21   3   3     2757.22     2557.85    237.80 o 
 -19   3   3      462.66      438.97     45.98 o 
 -17   3   3       81.95       90.50     19.42 o 
 -15   3   3      643.47      703.33     69.03 o 
 -13   3   3       14.75       18.35      8.10 o 
 -11   3   3      344.48      344.07     32.44 o 
  -9   3   3       59.47       68.37     11.22 o 
  -7   3   3       32.14       19.23      7.17 o 
  -5   3   3      627.20      633.43     54.74 o 
  -3   3   3     7857.78     8354.66    702.27 o 
  -1   3   3     1181.07     1056.21     88.60 o 
   1   3   3      935.35      893.69     76.96 o 
   3   3   3      647.79      624.61     55.06 o 
   5   3   3      336.06      346.06     32.46 o 
   7   3   3        0.44        1.95      6.15 o 
   9   3   3      134.46      137.01     15.99 o 
  11   3   3     1410.50     1524.91    130.62 o 
  13   3   3       37.48       84.18     39.11 o 
  15   3   3      101.01      134.91     18.76 o 
  17   3   3      535.25      532.13     54.30 o 
  19   3   3       64.40       52.37     15.80 o 
  21   3   3        1.43      -22.39     17.77 o 
  23   3   3       18.69       -5.51     15.70 o 
  25   3   3       74.44       66.33     25.31 o 
  27   3   3       48.47       42.64     25.32 o 
  29   3   3        3.87      -18.66     24.89 o 
  31   3   3       18.65       58.70     30.53 o 
 -30   4   3       17.30       -3.99     38.79 o 
 -28   4   3       76.69       94.39     29.87 o 
 -26   4   3       83.39       67.92     27.73 o 
 -24   4   3      313.84      292.44     41.89 o 
 -22   4   3      498.17      504.74     62.18 o 
 -20   4   3       36.80       35.18     18.57 o 
 -18   4   3      418.45      524.29     62.58 o 
 -16   4   3      604.32      603.30     81.66 o 
 -14   4   3       34.65       25.14     13.99 o 
 -12   4   3      739.63      730.75     72.99 o 
 -10   4   3      846.93     1059.88     91.96 o 
  -8   4   3     8187.74     8357.19    701.64 o 
  -6   4   3      127.01      113.01     19.36 o 
  -4   4   3      167.47      199.88     21.67 o 
  -2   4   3     2299.10     2300.41    195.35 o 
   0   4   3      509.70      479.58     44.34 o 
   2   4   3      151.95      149.80     19.32 o 
   4   4   3      740.40      790.01     75.94 o 
   6   4   3       38.04       26.31     14.66 o 
   8   4   3     1896.32     1769.27    184.31 o 
  10   4   3     6351.24     6020.49    620.58 o 
  12   4   3       25.17       46.53     14.01 o 
  14   4   3     2841.70     2585.44    269.02 o 
  16   4   3        0.35      -16.99     11.33 o 
  18   4   3       87.07       95.69     29.98 o 
  20   4   3        8.81        1.32     14.46 o 
  22   4   3       40.17       54.77     21.07 o 
  24   4   3       45.28       41.60     20.99 o 
  26   4   3       22.23       -4.21     46.91 o 
  28   4   3       25.62       68.48     29.01 o 
 -27   5   3      203.07      216.56     68.96 o 
 -25   5   3      140.48      148.48     37.77 o 
 -23   5   3      122.31      234.71     45.05 o 
 -21   5   3       64.32       96.22     28.71 o 
 -19   5   3      377.09      341.60     48.05 o 
 -17   5   3       39.02        2.85     18.20 o 
 -15   5   3      222.65      394.49     70.73 o 
 -13   5   3        8.31       20.71     19.23 o 
 -11   5   3       55.19       69.32     26.28 o 
  -9   5   3        9.38        8.05     12.41 o 
  -7   5   3      149.66      139.34     21.80 o 
  -5   5   3      149.22      108.69     18.98 o 
  -3   5   3      836.01      962.66     94.72 o 
  -1   5   3        7.11       37.44     15.15 o 
   1   5   3      941.09      940.70     90.78 o 
   3   5   3       53.01       43.25     17.29 o 
   5   5   3      284.65      292.60     37.41 o 
   7   5   3     5637.87     5286.62    545.12 o 
   9   5   3     1571.92     1530.35    146.94 o 
  11   5   3      193.76      173.26     27.47 o 
  13   5   3       45.61       38.70     16.77 o 
  15   5   3     1392.03     1631.13    186.02 o 
  17   5   3       10.63       35.02     26.78 o 
  19   5   3        7.93       30.49     19.75 o 
  21   5   3       11.84      -28.11     18.74 o 
  23   5   3        7.05       54.35     23.39 o 
  25   5   3      113.30      157.81     40.72 o 
 -22   6   3        6.34      -36.38     58.81 o 
 -20   6   3       80.96      152.15     38.96 o 
 -18   6   3      108.29       56.78     39.80 o 
 -16   6   3        0.51      -34.15     22.77 o 
 -14   6   3      101.73      110.97     33.21 o 
 -12   6   3       19.04       56.55     75.42 o 
 -10   6   3      182.28      182.11     36.53 o 
  -8   6   3       43.11       10.75     28.93 o 
  -6   6   3       65.45       85.30     23.79 o 
  -4   6   3      135.64      139.56     27.03 o 
  -2   6   3        1.79      -12.97     16.39 o 
   0   6   3       37.61        0.88     15.56 o 
   2   6   3      113.57      137.33     25.70 o 
   4   6   3       51.22       36.33     23.95 o 
   6   6   3      116.65      168.66     56.12 o 
   8   6   3        0.90       62.71     23.33 o 
  10   6   3        8.27       -8.60     20.54 o 
  12   6   3     2108.86     2130.28    227.01 o 
  14   6   3      122.48      163.48     36.07 o 
  16   6   3       56.72       98.46     30.21 o 
  18   6   3        8.21       28.33     48.93 o 
  20   6   3        7.69       49.73     27.40 o 
  22   6   3       85.62      174.92     75.01 o 
 -17   7   3        0.15       52.58     59.37 o 
 -15   7   3       35.11       73.22     46.87 o 
 -13   7   3        6.33       13.90     36.78 o 
 -11   7   3       68.15       39.87     53.23 o 
  -9   7   3      252.39      345.82     88.47 o 
  -7   7   3        1.88       33.54     31.38 o 
  -5   7   3       80.92       89.79     48.88 o 
  -3   7   3      120.58       94.43     31.13 o 
  -1   7   3      173.22      155.45     43.65 o 
   1   7   3      220.23      140.92     32.94 o 
   3   7   3       15.43       -2.67     52.49 o 
   5   7   3       14.55       18.43     32.38 o 
   7   7   3      868.44     1016.35    169.92 o 
   9   7   3      350.61      533.64    145.26 o 
  11   7   3       16.38       47.33     38.01 o 
  13   7   3       80.63      117.29     55.38 o 
  15   7   3       14.34       89.97     51.82 o 
  -4   8   3       65.28        3.16     41.64 o 
  -2   8   3        1.55       46.22     93.84 o 
   0   8   3        0.10       20.60     35.95 o 
   2   8   3       10.00       83.10     39.15 o 
 -34   0   4        1.62       64.25     32.86 o 
 -32   0   4       32.47       35.61     28.19 o 
 -30   0   4      202.53      249.37     61.42 o 
 -28   0   4        2.19        4.01     54.95 o 
 -26   0   4     2450.12     2514.64    366.39 o 
 -24   0   4     4417.52     4356.13    627.31 o 
 -22   0   4      327.22      328.18     56.15 o 
 -20   0   4      414.53      412.86     67.37 o 
 -18   0   4     3626.60     4043.05    481.64 o 
 -16   0   4       71.21      118.34     19.43 o 
 -14   0   4       58.77       63.68     23.34 o 
 -12   0   4      189.70      182.27     24.95 o 
 -10   0   4      273.46      221.52     29.45 o 
  -8   0   4   143197.36   163382.59  19357.16 o 
  -6   0   4   255903.14   309314.38  36642.60 o 
  -4   0   4    21366.20    21884.33   2594.45 o 
  -2   0   4     9473.43     8969.25   1060.77 o 
   0   0   4    43699.22    44428.34   5257.45 o 
   2   0   4       61.41       98.96     13.87 o 
   4   0   4     8894.77     8597.02   1016.54 o 
   6   0   4     7103.69     6340.25    751.41 o 
   8   0   4     1856.57     1636.18    195.92 o 
  10   0   4      670.76      622.68     76.85 o 
  12   0   4     4975.80     4771.61    567.42 o 
  14   0   4     1777.79     1688.17    201.68 o 
  16   0   4      268.96      314.91     46.23 o 
  18   0   4      548.90      584.60     91.54 o 
  20   0   4       39.99       46.70     38.36 o 
  22   0   4      701.07      693.29    174.09 o 
  24   0   4       51.11       30.49     20.82 o 
  26   0   4     1744.35     1825.85    271.72 o 
  28   0   4      826.05     1078.89    166.79 o 
  30   0   4      102.09      159.44     45.71 o 
  32   0   4      218.07      303.17     69.50 o 
 -35   1   4        8.62        1.99     19.98 o 
 -33   1   4        2.71       -5.65     18.41 o 
 -31   1   4      159.26      125.97     37.64 o 
 -29   1   4       32.82       52.18     19.37 o 
 -27   1   4      102.65      108.33     32.41 o 
 -25   1   4      186.81      245.26     40.41 o 
 -23   1   4      999.00     1201.82    127.13 o 
 -21   1   4      556.31      619.73     61.14 o 
 -19   1   4        0.86       -6.98      7.35 o 
 -17   1   4        7.63        2.17      7.39 o 
 -15   1   4       10.72       16.31      6.08 o 
 -13   1   4     6318.57     6354.15    532.72 o 
 -11   1   4     1869.17     1816.84    168.35 o 
  -9   1   4    39467.81    39275.81   3291.07 o 
  -7   1   4     9570.37     9529.03    799.55 o 
  -5   1   4     5978.23     5692.47    477.32 o 
  -3   1   4     1260.47     1097.99    102.33 o 
  -1   1   4     1399.30     1430.21    120.73 o 
   1   1   4     3396.53     3169.65    293.56 o 
   3   1   4    24096.37    23672.64   1980.97 o 
   5   1   4      593.03      624.05     53.36 o 
   7   1   4      538.12      554.27     48.40 o 
   9   1   4    13865.72    15128.48   1267.95 o 
  11   1   4    11871.40    12598.23   1056.80 o 
  13   1   4      176.80      219.80     21.49 o 
  15   1   4      806.59      920.89     85.81 o 
  17   1   4      369.10      437.03     44.49 o 
  19   1   4      333.50      383.53     40.80 o 
  21   1   4      402.46      503.45     58.14 o 
  23   1   4      498.05      594.76     68.47 o 
  25   1   4        1.02       14.17     16.72 o 
  27   1   4      840.47      952.27    105.87 o 
  29   1   4      199.21      224.28     35.92 o 
  31   1   4        1.53       28.48     26.31 o 
  33   1   4        2.73        4.34     27.28 o 
 -34   2   4        0.37        9.13     25.30 o 
 -32   2   4        5.68       -8.58     23.09 o 
 -30   2   4       64.51       81.82     22.04 o 
 -28   2   4        2.32        9.48     16.53 o 
 -26   2   4      121.34      123.70     34.84 o 
 -24   2   4        0.68       29.77     13.40 o 
 -22   2   4       45.09       57.92     13.90 o 
 -20   2   4      230.30      237.51     28.56 o 
 -18   2   4       47.12       53.48     11.37 o 
 -16   2   4        5.82        7.37      8.52 o 
 -14   2   4      529.87      559.72     50.02 o 
 -12   2   4     3781.15     3446.47    317.93 o 
 -10   2   4        7.54       27.67      6.17 o 
  -8   2   4    11820.66    11858.92    995.05 o 
  -6   2   4     6339.66     5603.35    470.40 o 
  -4   2   4     1109.35     1143.53     97.42 o 
  -2   2   4     1216.19     1410.54    119.76 o 
   0   2   4        5.40       -3.09      5.72 o 
   2   2   4       74.26       98.50     11.25 o 
   4   2   4     4692.76     4896.86    411.39 o 
   6   2   4     2362.52     2098.85    176.04 o 
   8   2   4      396.88      494.01     44.20 o 
  10   2   4     5288.83     6005.00    504.54 o 
  12   2   4     9229.63     9882.55    827.54 o 
  14   2   4      334.10      369.20     38.46 o 
  16   2   4        5.55        3.15      9.17 o 
  18   2   4       23.47       25.67     10.46 o 
  20   2   4       38.31       33.21     13.14 o 
  22   2   4        0.72       -3.19     14.14 o 
  24   2   4       95.04       68.91     22.18 o 
  26   2   4     1253.50     1194.66    152.89 o 
  28   2   4       22.58       59.56     27.76 o 
  30   2   4      756.02      878.77    118.42 o 
  32   2   4        3.05        8.62     29.07 o 
 -33   3   4        3.62       -8.13     28.26 o 
 -31   3   4        5.68        7.25     25.47 o 
 -29   3   4       46.41       53.42     23.47 o 
 -27   3   4      595.50      583.70     78.74 o 
 -25   3   4      125.30      149.83     54.74 o 
 -23   3   4     6701.09     6695.86    684.37 o 
 -21   3   4       15.62       22.64     13.35 o 
 -19   3   4      110.45       84.95     15.93 o 
 -17   3   4      118.41       98.56     16.40 o 
 -15   3   4        5.46       16.52     10.63 o 
 -13   3   4      199.27      229.15     25.59 o 
 -11   3   4      399.31      423.19     38.83 o 
  -9   3   4     5380.54     5433.70    456.39 o 
  -7   3   4     1951.20     1967.63    166.98 o 
  -5   3   4     6267.22     6947.23    582.67 o 
  -3   3   4      251.18      354.73     33.17 o 
  -1   3   4      139.63      153.44     16.12 o 
   1   3   4     3670.45     3382.97    310.53 o 
   3   3   4       45.94       56.66     11.77 o 
   5   3   4       63.10       97.41     12.08 o 
   7   3   4       98.23       92.55     12.03 o 
   9   3   4      429.68      458.51     42.19 o 
  11   3   4       24.92       12.87      8.13 o 
  13   3   4      401.27      406.98     42.70 o 
  15   3   4      660.24      782.67     85.22 o 
  17   3   4      616.87      635.89     72.22 o 
  19   3   4       45.36       55.60     15.59 o 
  21   3   4       12.19        7.43     14.65 o 
  23   3   4       66.43       25.20     24.42 o 
  25   3   4       16.44       -6.89     23.89 o 
  27   3   4      299.11      390.43     61.65 o 
  29   3   4      111.73       79.82     31.00 o 
 -30   4   4       11.64       27.80     33.72 o 
 -28   4   4       82.25       80.30     29.24 o 
 -26   4   4       16.51       29.95     24.73 o 
 -24   4   4      254.70      259.73     67.60 o 
 -22   4   4      903.92      936.36    105.34 o 
 -20   4   4     1422.50     1354.63    145.76 o 
 -18   4   4        6.68       10.59     15.31 o 
 -16   4   4        0.94       -7.01     17.48 o 
 -14   4   4      466.07      488.95     65.80 o 
 -12   4   4      775.49      782.25     76.73 o 
 -10   4   4      148.67      167.07     33.80 o 
  -8   4   4       10.12       19.16     10.91 o 
  -6   4   4       24.86       20.37      9.78 o 
  -4   4   4     1004.49     1036.03     90.49 o 
  -2   4   4       18.44        0.76      8.56 o 
   0   4   4        1.61        0.68     12.33 o 
   2   4   4       27.47       35.92     13.97 o 
   4   4   4      463.44      503.04     53.56 o 
   6   4   4      640.90      581.37     66.06 o 
   8   4   4     4519.72     4146.62    384.61 o 
  10   4   4     3145.36     3021.44    282.87 o 
  12   4   4      249.61      306.94     39.20 o 
  14   4   4      191.75      191.31     28.03 o 
  16   4   4      123.74      102.19     20.39 o 
  18   4   4        7.89       22.65     14.50 o 
  20   4   4        5.10       17.58     27.37 o 
  22   4   4       55.29       54.88     21.00 o 
  24   4   4      151.00      155.28     30.48 o 
  26   4   4        0.97       27.79     25.70 o 
  28   4   4       45.07        6.60     27.24 o 
 -27   5   4       18.31      -45.45     30.30 o 
 -25   5   4      105.91      170.99     49.09 o 
 -23   5   4       34.05       74.11     29.74 o 
 -21   5   4        0.94       15.22     21.98 o 
 -19   5   4       62.30       45.41     23.28 o 
 -17   5   4        1.33       36.51     25.69 o 
 -15   5   4      340.92      426.25     53.45 o 
 -13   5   4        7.02      -26.02     23.02 o 
 -11   5   4      106.03       99.23     21.35 o 
  -9   5   4        7.28       -7.33     12.45 o 
  -7   5   4      218.25      149.89     22.24 o 
  -5   5   4      336.30      390.44     48.84 o 
  -3   5   4       88.25      120.47     26.53 o 
  -1   5   4       74.57       85.62     19.57 o 
   1   5   4      100.04       93.06     20.59 o 
   3   5   4       25.96        7.55     14.55 o 
   5   5   4     1180.62     1153.95    112.06 o 
   7   5   4     1484.69     1414.68    135.97 o 
   9   5   4      169.78      201.83     26.97 o 
  11   5   4     4177.68     3982.94    411.82 o 
  13   5   4     2580.87     2609.66    311.11 o 
  15   5   4     1116.41     1253.56    138.48 o 
  17   5   4       39.12       26.95     18.90 o 
  19   5   4       34.25       35.24     23.29 o 
  21   5   4      128.29      186.81     33.43 o 
  23   5   4        3.75       -3.50     22.58 o 
  25   5   4      169.82      219.68     39.47 o 
 -22   6   4      353.13      402.33     83.08 o 
 -20   6   4      236.33      139.99     43.87 o 
 -18   6   4       15.03       17.34     27.68 o 
 -16   6   4        2.47       23.61     35.25 o 
 -14   6   4        2.36      -25.70     35.88 o 
 -12   6   4      100.01      155.53     45.02 o 
 -10   6   4        1.62       88.58     31.08 o 
  -8   6   4      116.21       87.35     24.18 o 
  -6   6   4       34.38       32.56     18.83 o 
  -4   6   4     1067.96      966.74    108.43 o 
  -2   6   4      781.62      692.62     81.06 o 
   0   6   4      222.58      217.36     52.97 o 
   2   6   4       89.39       95.00     23.45 o 
   4   6   4     1576.48     1532.20    165.87 o 
   6   6   4      516.31      524.00     76.06 o 
   8   6   4        9.18       14.75     43.81 o 
  10   6   4        9.48       39.21     23.89 o 
  12   6   4        9.25       36.11     24.23 o 
  14   6   4       31.60       66.27     26.42 o 
  16   6   4      232.53      189.56     41.07 o 
  18   6   4        7.36      -24.97     25.52 o 
  20   6   4        5.14       -2.74     26.61 o 
 -17   7   4        0.80       21.38     40.74 o 
 -15   7   4        1.53      -37.39     68.85 o 
 -13   7   4        0.73      -14.44     55.81 o 
 -11   7   4       12.51       -1.90     45.36 o 
  -9   7   4       98.01      158.94     46.03 o 
  -7   7   4       12.31       16.94     24.89 o 
  -5   7   4        0.00      -14.68     27.22 o 
  -3   7   4       16.23      -26.98     19.71 o 
  -1   7   4       86.13      122.87     37.45 o 
   1   7   4       25.71       28.28     24.17 o 
   3   7   4        4.50       19.01     24.21 o 
   5   7   4       83.26      127.46     32.20 o 
   7   7   4        1.00       77.80     43.17 o 
   9   7   4        5.39      117.01     65.94 o 
  11   7   4        6.97       15.53     33.44 o 
  13   7   4       17.76      107.48     43.63 o 
  15   7   4       32.90      125.84     49.03 o 
 -35   1   5        6.42       14.71     20.89 o 
 -33   1   5        4.82        6.16     19.32 o 
 -31   1   5       14.66       -3.68     17.33 o 
 -29   1   5        1.25        4.59     16.37 o 
 -27   1   5      280.06      328.56     40.98 o 
 -25   1   5      211.09      209.47     29.31 o 
 -23   1   5       26.40       61.43     17.45 o 
 -21   1   5      114.55      109.71     16.63 o 
 -19   1   5      117.16      174.39     21.66 o 
 -17   1   5      875.78      911.72     79.06 o 
 -15   1   5      234.55      275.46     26.21 o 
 -13   1   5      847.06      839.06     72.45 o 
 -11   1   5     1625.65     1625.99    151.10 o 
  -9   1   5       35.85       51.46      7.70 o 
  -7   1   5     1520.05     1512.97    127.39 o 
  -5   1   5    15967.11    15397.44   1290.75 o 
  -3   1   5     4305.52     4121.08    345.69 o 
  -1   1   5     2508.14     2237.97    188.46 o 
   1   1   5      968.72      910.14     77.34 o 
   3   1   5        0.23        4.71      3.53 o 
   5   1   5     2418.26     2579.94    217.27 o 
   7   1   5      225.28      233.33     21.63 o 
   9   1   5     2252.37     2275.92    192.11 o 
  11   1   5     3509.71     3412.60    287.67 o 
  13   1   5       26.87       19.07      9.72 o 
  15   1   5        8.46       10.68      7.84 o 
  17   1   5       79.63       76.32     13.39 o 
  19   1   5      679.68      787.99     75.92 o 
  21   1   5     1152.42     1258.59    132.39 o 
  23   1   5       17.04       10.53     17.11 o 
  25   1   5     1943.78     1865.18    196.30 o 
  27   1   5      682.74      699.13     80.84 o 
  29   1   5      127.83      104.04     39.33 o 
  31   1   5        2.52       40.41     47.46 o 
 -34   2   5       24.60       19.01     26.71 o 
 -32   2   5        0.82       42.40     28.25 o 
 -30   2   5      104.59       83.86     24.87 o 
 -28   2   5      648.02      709.98    113.48 o 
 -26   2   5      101.35      103.28     21.01 o 
 -24   2   5       10.81       25.81     13.51 o 
 -22   2   5       15.02       18.26     11.32 o 
 -20   2   5      116.37      101.23     21.16 o 
 -18   2   5        0.20        9.92      8.66 o 
 -16   2   5       38.15       27.49      9.84 o 
 -14   2   5      345.41      380.35     35.12 o 
 -12   2   5    16971.88    17017.24   1424.88 o 
 -10   2   5     1996.73     1971.57    167.00 o 
  -8   2   5     6798.83     6623.15    556.42 o 
  -6   2   5      187.33      169.01     19.02 o 
  -4   2   5      165.67      184.34     19.92 o 
  -2   2   5       88.35       80.39     10.86 o 
   0   2   5     4494.05     3988.24    369.83 o 
   2   2   5     2557.19     2608.18    242.63 o 
   4   2   5        9.05       20.29      6.59 o 
   6   2   5      281.86      303.88     28.22 o 
   8   2   5    10590.57    11017.94    921.24 o 
  10   2   5     4110.40     4182.88    351.48 o 
  12   2   5     1685.15     1716.24    146.02 o 
  14   2   5       64.14       51.34     11.04 o 
  16   2   5      856.69      808.79     78.40 o 
  18   2   5      222.42      213.53     29.58 o 
  20   2   5      200.53      168.73     23.66 o 
  22   2   5       17.25        5.56     19.85 o 
  24   2   5      105.82      110.62     49.10 o 
  26   2   5        0.32       13.31     23.09 o 
  28   2   5      944.83      905.59    119.64 o 
  30   2   5       15.09       69.26     34.00 o 
 -33   3   5        0.03       -9.69     31.59 o 
 -31   3   5       77.89       86.90     42.88 o 
 -29   3   5      539.56      483.53     69.80 o 
 -27   3   5        9.10       37.28     21.53 o 
 -25   3   5     1887.33     1899.30    225.66 o 
 -23   3   5        0.61      -21.65     14.43 o 
 -21   3   5      467.73      465.43     54.96 o 
 -19   3   5      150.49      147.59     23.81 o 
 -17   3   5      196.62      208.49     29.14 o 
 -15   3   5      317.45      355.76     42.90 o 
 -13   3   5      483.17      496.70     45.32 o 
 -11   3   5     1880.82     2123.39    178.81 o 
  -9   3   5      362.21      407.95     37.67 o 
  -7   3   5     1528.18     1716.73    145.89 o 
  -5   3   5     1834.70     1757.75    149.27 o 
  -3   3   5     1708.10     1843.97    172.71 o 
  -1   3   5       11.98       17.78      6.60 o 
   1   3   5     4953.86     4798.32    493.69 o 
   3   3   5      852.76      845.38     73.23 o 
   5   3   5       16.58       26.85      7.42 o 
   7   3   5      341.06      415.80     38.70 o 
   9   3   5      894.66      889.98     87.13 o 
  11   3   5       98.05      141.51     19.50 o 
  13   3   5      131.74      167.43     24.60 o 
  15   3   5      831.66      834.19     92.01 o 
  17   3   5      209.21      211.44     29.53 o 
  19   3   5       41.85       41.44     20.34 o 
  21   3   5        6.43       14.35     14.14 o 
  23   3   5       29.51       29.02     24.00 o 
  25   3   5       88.96      181.57     38.89 o 
  27   3   5       33.56        9.95     26.39 o 
  29   3   5       37.43       58.93     28.44 o 
 -30   4   5      247.85      242.81     44.72 o 
 -28   4   5       30.75       30.04     24.76 o 
 -26   4   5      152.71      171.76     32.93 o 
 -24   4   5     1421.96     1490.40    160.65 o 
 -22   4   5      691.55      703.98     81.56 o 
 -20   4   5      435.09      467.30     56.30 o 
 -18   4   5       96.95      110.66     22.54 o 
 -16   4   5      195.57      255.68     64.42 o 
 -14   4   5      236.95      236.50     36.36 o 
 -12   4   5      141.92      153.04     26.72 o 
 -10   4   5      290.33      334.58     36.83 o 
  -8   4   5      242.39      243.93     32.26 o 
  -6   4   5       51.79       51.59     22.23 o 
  -4   4   5      288.21      214.06     31.00 o 
  -2   4   5       54.98       55.67     13.00 o 
   0   4   5        4.66       12.84     10.01 o 
   2   4   5       55.96       32.75     18.48 o 
   4   4   5       84.17       72.56     19.82 o 
   6   4   5      207.71      219.31     26.18 o 
   8   4   5       24.67       23.14     10.54 o 
  10   4   5      835.73      830.48     80.80 o 
  12   4   5      239.51      238.54     32.99 o 
  14   4   5      167.78      159.89     32.53 o 
  16   4   5       85.69      113.17     23.45 o 
  18   4   5       23.63       20.56     15.68 o 
  20   4   5      109.44      130.55     25.54 o 
  22   4   5        0.03       -4.73     19.04 o 
  24   4   5       24.77       64.05     27.07 o 
  26   4   5       18.70       75.29     30.97 o 
  28   4   5       77.30       92.87     35.60 o 
 -27   5   5       43.25       54.90     32.47 o 
 -25   5   5       75.70       27.66     44.51 o 
 -23   5   5       35.73       70.60     26.73 o 
 -21   5   5       38.18       19.23     22.62 o 
 -19   5   5        4.12      -28.89     19.26 o 
 -17   5   5        0.09        3.20     17.83 o 
 -15   5   5       64.67       81.91     25.27 o 
 -13   5   5      451.40      465.69     57.15 o 
 -11   5   5      522.96      508.90     54.49 o 
  -9   5   5        6.26        6.23     12.67 o 
  -7   5   5      105.85       75.81     18.63 o 
  -5   5   5      138.23      193.72     29.27 o 
  -3   5   5       55.55       31.16     33.19 o 
  -1   5   5        0.77      -12.02     12.41 o 
   1   5   5      406.21      452.04     56.31 o 
   3   5   5      892.92      858.62     96.82 o 
   5   5   5     3391.25     2987.34    314.33 o 
   7   5   5     1389.02     1424.63    155.68 o 
   9   5   5      482.27      408.14     51.23 o 
  11   5   5     5322.20     5410.44    560.23 o 
  13   5   5     1833.56     1623.48    172.01 o 
  15   5   5        1.97       24.17     21.15 o 
  17   5   5      185.44      127.17     26.81 o 
  19   5   5       13.81       43.71     21.62 o 
  21   5   5      148.88      160.93     30.77 o 
  23   5   5        2.10        6.64     22.24 o 
  25   5   5       31.11       36.00     34.59 o 
 -22   6   5      230.74      243.05     61.78 o 
 -20   6   5        1.03       75.01     43.28 o 
 -18   6   5      109.25       86.45     54.09 o 
 -16   6   5        4.22        5.10     30.59 o 
 -14   6   5        3.38       16.57     26.64 o 
 -12   6   5       31.78       30.23     24.63 o 
 -10   6   5        0.09       -5.25     22.48 o 
  -8   6   5      124.84      156.94     29.27 o 
  -6   6   5      950.78      896.25    101.76 o 
  -4   6   5      969.10      845.37     96.24 o 
  -2   6   5       16.26      -10.90     17.36 o 
   0   6   5        0.01        9.51     20.78 o 
   2   6   5      753.78      816.22     94.44 o 
   4   6   5       64.04       94.56     25.32 o 
   6   6   5     1981.81     2110.71    263.50 o 
   8   6   5       64.61       21.17     28.91 o 
  10   6   5      564.88      520.96     76.62 o 
  12   6   5        1.51        2.95     29.04 o 
  14   6   5      202.31      199.73     41.00 o 
  16   6   5        3.12        0.00     23.37 o 
  18   6   5        0.79       20.02     33.58 o 
  20   6   5      150.11      296.65     65.34 o 
 -17   7   5        7.92       24.96     38.98 o 
 -15   7   5      101.77      116.30     50.66 o 
 -13   7   5        8.16       40.82     44.71 o 
 -11   7   5        0.80      -12.11     55.27 o 
  -9   7   5       10.08       16.94     63.14 o 
  -7   7   5        0.50      -15.03     23.41 o 
  -5   7   5       17.64       13.72     22.14 o 
  -3   7   5      201.63      166.51     33.89 o 
  -1   7   5       84.15       65.95     27.37 o 
   1   7   5       70.53       95.15     32.50 o 
   3   7   5       75.66      103.73     28.18 o 
   5   7   5       56.00       46.27     31.86 o 
   7   7   5       54.10       61.77     33.31 o 
   9   7   5       37.72       15.08     45.04 o 
  11   7   5      228.51      225.41     58.10 o 
  13   7   5       80.58       89.25     46.72 o 
 -34   0   6       62.22      106.79     60.44 o 
 -32   0   6      257.60      217.91     49.00 o 
 -30   0   6      457.04      511.47     85.27 o 
 -28   0   6      115.67      129.10     55.49 o 
 -26   0   6       61.67       65.20     23.82 o 
 -24   0   6        0.07      -13.86     15.22 o 
 -22   0   6      157.56      143.12     28.88 o 
 -20   0   6       12.86        6.05     14.54 o 
 -18   0   6      751.15      767.42     94.84 o 
 -16   0   6      388.48      439.66     56.37 o 
 -14   0   6      241.72      286.57     38.57 o 
 -12   0   6      781.79      813.09     99.30 o 
 -10   0   6      818.56      856.40    103.75 o 
  -8   0   6       98.24      107.41     26.74 o 
  -6   0   6     5886.59     5082.57    603.73 o 
  -4   0   6     5860.43     5363.23    637.05 o 
  -2   0   6    10813.27    10178.58   1206.44 o 
   0   0   6     1684.10     1574.97    187.85 o 
   2   0   6      156.70      122.83     17.75 o 
   4   0   6     1203.30     1209.24    145.75 o 
   6   0   6      440.92      369.87     48.63 o 
   8   0   6       31.35       33.88      8.48 o 
  10   0   6       22.04       14.00      7.49 o 
  12   0   6     2635.28     2485.52    296.96 o 
  14   0   6        4.04       -2.98     13.01 o 
  16   0   6     2816.24     2496.53    298.97 o 
  18   0   6      693.61      761.33    116.32 o 
  20   0   6     1071.74     1079.62    164.60 o 
  22   0   6    11917.53    12177.56   1745.15 o 
  24   0   6     2313.12     2267.31    332.83 o 
  26   0   6      115.94      128.98     85.88 o 
  28   0   6        4.03       19.01     30.11 o 
  30   0   6       33.98       22.02     36.85 o 
  32   0   6        0.07      -25.73     47.84 o 
 -35   1   6        0.23       37.71     26.20 o 
 -33   1   6        8.15        0.57     29.43 o 
 -31   1   6        0.36       11.18     34.06 o 
 -29   1   6       74.24       60.59     24.01 o 
 -27   1   6      296.28      283.92     37.19 o 
 -25   1   6      127.33      150.23     23.73 o 
 -23   1   6        4.72       17.13     11.79 o 
 -21   1   6       71.69       86.30     14.86 o 
 -19   1   6       78.43       86.38     19.31 o 
 -17   1   6      973.43     1099.39     94.24 o 
 -15   1   6     3778.89     3603.98    303.53 o 
 -13   1   6      799.52      756.31     65.64 o 
 -11   1   6     4828.88     4657.85    391.62 o 
  -9   1   6      325.61      319.60     28.83 o 
  -7   1   6       20.78       43.56      6.39 o 
  -5   1   6     3879.83     3517.04    295.46 o 
  -3   1   6      522.14      437.57     37.71 o 
  -1   1   6     4409.08     4162.18    349.20 o 
   1   1   6     1027.08     1022.23     95.24 o 
   3   1   6     1064.42     1044.95     88.91 o 
   5   1   6     1570.17     1888.02    159.54 o 
   7   1   6     3283.13     3486.53    293.65 o 
   9   1   6      643.92      598.09     52.76 o 
  11   1   6       18.85       11.75      5.67 o 
  13   1   6      499.24      568.42     50.61 o 
  15   1   6        4.02       -8.59     11.55 o 
  17   1   6       15.70       16.62      9.73 o 
  19   1   6        0.54        5.24     16.52 o 
  21   1   6      747.49      719.83     79.72 o 
  23   1   6        0.05        5.72     16.99 o 
  25   1   6      493.32      607.73     71.17 o 
  27   1   6      405.62      391.18     73.00 o 
  29   1   6       88.45      127.34     33.72 o 
  31   1   6       36.46       65.00     50.20 o 
 -34   2   6        2.93       40.66     29.52 o 
 -32   2   6        4.40       11.05     22.35 o 
 -30   2   6       58.74       90.11     27.10 o 
 -28   2   6      869.10      874.22    111.21 o 
 -26   2   6      103.41      137.41     28.31 o 
 -24   2   6      104.24      116.62     24.58 o 
 -22   2   6        2.01        2.08     10.24 o 
 -20   2   6       68.78       45.67     18.19 o 
 -18   2   6      173.35      182.23     22.73 o 
 -16   2   6       68.01       51.96     12.47 o 
 -14   2   6     4702.67     4322.02    398.95 o 
 -12   2   6      121.54      169.97     19.45 o 
 -10   2   6    17596.52    17105.59   1434.36 o 
  -8   2   6      455.97      459.65     44.96 o 
  -6   2   6     1465.58     1223.95    114.44 o 
  -4   2   6     4313.47     4060.61    373.73 o 
  -2   2   6      514.50      506.60     44.46 o 
   0   2   6      547.37      509.79     49.29 o 
   2   2   6     1257.17     1203.77    113.64 o 
   4   2   6    17922.06    18726.81   1730.01 o 
   6   2   6     7348.02     7699.97    645.07 o 
   8   2   6     3337.84     3489.63    293.65 o 
  10   2   6      982.37     1064.62     91.14 o 
  12   2   6       51.61       84.48     12.01 o 
  14   2   6       60.01       67.94     13.44 o 
  16   2   6       77.28       99.07     16.85 o 
  18   2   6       31.00       55.39     15.46 o 
  20   2   6       24.80       16.32     15.33 o 
  22   2   6       40.71       98.33     26.60 o 
  24   2   6      180.18      188.39     47.35 o 
  26   2   6      179.67      221.09     40.93 o 
  28   2   6       34.09       -8.27     25.31 o 
  30   2   6        0.44      -21.49     24.63 o 
 -33   3   6       62.87       12.12     57.41 o 
 -31   3   6       62.02       91.39     47.43 o 
 -29   3   6      111.65      128.28     30.23 o 
 -27   3   6       85.47       30.13     46.92 o 
 -25   3   6       46.86       22.16     22.61 o 
 -23   3   6       91.04       96.02     21.60 o 
 -21   3   6       55.38       80.41     17.77 o 
 -19   3   6        5.38       -5.55     11.30 o 
 -17   3   6       51.32       73.16     17.20 o 
 -15   3   6       28.61       31.87     16.70 o 
 -13   3   6      836.72      860.86     81.61 o 
 -11   3   6     1165.30     1166.51    109.46 o 
  -9   3   6        1.41       -4.00      8.07 o 
  -7   3   6        9.13       21.62      8.68 o 
  -5   3   6     1532.99     1716.25    160.90 o 
  -3   3   6      307.48      347.06     31.75 o 
  -1   3   6      829.76      824.85     71.11 o 
   1   3   6     3740.83     3619.61    336.72 o 
   3   3   6     2950.04     3037.27    283.04 o 
   5   3   6       49.01       53.04     11.33 o 
   7   3   6      237.64      246.73     28.38 o 
   9   3   6      786.54      914.28     88.49 o 
  11   3   6       37.98       78.50     16.16 o 
  13   3   6      253.06      295.06     37.92 o 
  15   3   6      252.62      299.05     61.69 o 
  17   3   6       93.17       71.64     16.82 o 
  19   3   6       28.49       24.05     14.60 o 
  21   3   6     1037.14      855.41     96.20 o 
  23   3   6       92.11       76.95     33.37 o 
  25   3   6        0.98       12.29     23.97 o 
  27   3   6       45.38       94.58     61.00 o 
  29   3   6       16.01       69.83     30.45 o 
 -30   4   6        0.96       22.69     26.88 o 
 -28   4   6      167.98      156.64     35.69 o 
 -26   4   6       81.07       42.43     26.91 o 
 -24   4   6      209.40      170.52     31.55 o 
 -22   4   6        0.29       -6.19     19.30 o 
 -20   4   6      166.15      171.52     29.51 o 
 -18   4   6       91.67       81.70     20.81 o 
 -16   4   6      167.77      158.92     31.01 o 
 -14   4   6     1074.59     1156.74    124.00 o 
 -12   4   6      263.14      244.22     28.93 o 
 -10   4   6      505.25      521.49     53.41 o 
  -8   4   6      832.77      874.17     85.75 o 
  -6   4   6       14.31        8.85      9.98 o 
  -4   4   6       15.95        2.69     11.05 o 
  -2   4   6      119.92      101.30     19.70 o 
   0   4   6       12.89       25.68     26.31 o 
   2   4   6      821.19      947.98    101.22 o 
   4   4   6      441.39      506.32     51.06 o 
   6   4   6     1822.26     1858.64    175.65 o 
   8   4   6      993.91     1110.62    107.76 o 
  10   4   6      122.12      120.65     18.65 o 
  12   4   6      364.64      359.35     43.98 o 
  14   4   6        0.21       -8.33     12.31 o 
  16   4   6        0.73       24.33     15.06 o 
  18   4   6        1.13        5.70     15.78 o 
  20   4   6      268.32      220.48     34.89 o 
  22   4   6      121.35      144.99     29.32 o 
  24   4   6        0.04        4.81     29.02 o 
  26   4   6       25.89       27.66     27.16 o 
 -27   5   6        9.50        7.00     26.32 o 
 -25   5   6       59.80       26.11     26.02 o 
 -23   5   6      112.98      104.66     29.32 o 
 -21   5   6        0.02       17.44     37.66 o 
 -19   5   6       17.20        3.73     29.39 o 
 -17   5   6      146.38      106.87     27.23 o 
 -15   5   6      215.98      190.45     31.97 o 
 -13   5   6      113.96       82.68     24.57 o 
 -11   5   6      397.97      387.04     70.13 o 
  -9   5   6      178.38      161.43     27.43 o 
  -7   5   6        5.56        8.89     14.24 o 
  -5   5   6      358.66      379.41     48.49 o 
  -3   5   6       21.11       29.75     14.50 o 
  -1   5   6      147.82      138.75     23.81 o 
   1   5   6     2372.78     2027.00    215.57 o 
   3   5   6     4550.38     4282.67    446.98 o 
   5   5   6     4935.61     4735.99    495.78 o 
   7   5   6      279.33      341.62     44.38 o 
   9   5   6      520.56      661.20    108.55 o 
  11   5   6       22.87       40.10     20.87 o 
  13   5   6      185.13      157.22     28.61 o 
  15   5   6       40.24       43.09     28.52 o 
  17   5   6        5.22      -12.59     18.69 o 
  19   5   6        5.76       23.59     20.90 o 
  21   5   6        0.32      -20.49     19.35 o 
  23   5   6       10.70      -30.63     20.42 o 
 -22   6   6       24.18        9.36     67.88 o 
 -20   6   6        8.85       -1.90     31.59 o 
 -18   6   6        0.95       34.72     33.73 o 
 -16   6   6      123.30       84.73     43.47 o 
 -14   6   6       93.94      131.83     37.03 o 
 -12   6   6       32.18        7.22     27.66 o 
 -10   6   6       10.41      -18.14     21.53 o 
  -8   6   6      423.42      403.74     53.77 o 
  -6   6   6     1384.37     1338.08    148.10 o 
  -4   6   6       24.92       25.60     20.57 o 
  -2   6   6       93.03      108.31     25.42 o 
   0   6   6     2540.66     2416.48    258.57 o 
   2   6   6     1663.00     1693.49    184.65 o 
   4   6   6      168.62      186.44     33.30 o 
   6   6   6       50.80       66.11     22.61 o 
   8   6   6        3.04       18.03     31.61 o 
  10   6   6      301.87      386.81     61.32 o 
  12   6   6     1052.40     1144.86    150.05 o 
  14   6   6       35.10        1.59     25.16 o 
  16   6   6        7.84       19.35     25.01 o 
  18   6   6      423.09      458.80    226.31 o 
  20   6   6      509.21      607.11     90.63 o 
 -15   7   6      287.73       86.42     62.07 o 
 -13   7   6       80.80       44.03     35.51 o 
 -11   7   6       83.12       93.38     34.22 o 
  -9   7   6       99.63       53.23     30.11 o 
  -7   7   6       11.24       31.74     26.08 o 
  -5   7   6        5.64      -33.50     22.33 o 
  -3   7   6       68.81       99.90     27.94 o 
  -1   7   6       39.56       23.74     31.07 o 
   1   7   6      244.42      246.89     40.25 o 
   3   7   6      128.82      144.96     32.22 o 
   5   7   6      287.09      348.00     59.66 o 
   7   7   6        5.07       23.84     31.52 o 
   9   7   6        0.15      -14.02     28.30 o 
  11   7   6        2.33       29.49     69.60 o 
  13   7   6        6.60       41.40     43.65 o 
 -35   1   7       37.16       90.90     31.47 o 
 -33   1   7      303.28      340.23     54.90 o 
 -31   1   7       39.35       47.40     29.20 o 
 -29   1   7      209.84      180.25     29.21 o 
 -27   1   7      214.42      187.30     28.48 o 
 -25   1   7       87.26       81.26     17.50 o 
 -23   1   7      328.62      320.89     48.10 o 
 -21   1   7      165.70      176.59     22.15 o 
 -19   1   7      146.93      158.02     20.44 o 
 -17   1   7      299.38      450.99     95.10 o 
 -15   1   7    29725.59    29616.41   2479.76 o 
 -13   1   7    46882.73    46752.12   4293.26 o 
 -11   1   7      918.30      853.93     73.57 o 
  -9   1   7     3500.21     3598.31    302.75 o 
  -7   1   7     1979.62     1864.86    172.00 o 
  -5   1   7     1540.35     1415.25    119.93 o 
  -3   1   7      272.21      261.34     23.90 o 
  -1   1   7     2977.47     2717.47    228.42 o 
   1   1   7      621.97      631.81     59.81 o 
   3   1   7     6640.69     6776.38    626.54 o 
   5   1   7    11178.06    11580.50    970.78 o 
   7   1   7       18.48       34.57      6.99 o 
   9   1   7      134.16      119.71     14.86 o 
  11   1   7     1166.60     1100.93     94.58 o 
  13   1   7        5.98       16.14      7.26 o 
  15   1   7      532.05      540.77     54.03 o 
  17   1   7       96.78      104.95     17.03 o 
  19   1   7      388.30      482.31     56.46 o 
  21   1   7       15.05       24.72     15.92 o 
  23   1   7     4114.18     4274.57    436.33 o 
  25   1   7      411.36      449.41     66.05 o 
  27   1   7        6.87       30.45     39.19 o 
  29   1   7      174.82      235.93     44.66 o 
  31   1   7        0.01       47.86     33.15 o 
 -34   2   7        0.16       16.74     24.14 o 
 -32   2   7      103.91      106.05     30.01 o 
 -30   2   7     1359.17     1414.92    174.71 o 
 -28   2   7       70.17       20.31     43.82 o 
 -26   2   7      320.10      403.07     58.11 o 
 -24   2   7      123.38      106.75     23.19 o 
 -22   2   7      210.97      201.04     28.31 o 
 -20   2   7      698.13      619.73     69.79 o 
 -18   2   7       17.53       51.45     16.39 o 
 -16   2   7     6752.60     6401.46    538.66 o 
 -14   2   7     2795.34     2850.46    241.01 o 
 -12   2   7        0.56       24.88      6.65 o 
 -10   2   7     3753.83     3668.46    309.02 o 
  -8   2   7     4685.22     4782.41    441.30 o 
  -6   2   7      218.12      260.28     27.17 o 
  -4   2   7     6138.14     5670.25    522.67 o 
  -2   2   7        1.96        2.23      4.00 o 
   0   2   7      108.63      130.42     16.19 o 
   2   2   7    10718.57    10035.75    927.81 o 
   4   2   7     7994.41     8496.21    786.57 o 
   6   2   7     4942.82     5123.90    430.96 o 
   8   2   7     1177.25     1284.13    109.92 o 
  10   2   7        6.03       -0.52      6.27 o 
  12   2   7       27.15       24.95      9.10 o 
  14   2   7       17.65       15.38     10.94 o 
  16   2   7      409.72      431.15     51.82 o 
  18   2   7       22.41       33.28     13.15 o 
  20   2   7      513.20      592.36     69.41 o 
  22   2   7      655.92      643.97     88.21 o 
  24   2   7       40.00       -5.55     44.05 o 
  26   2   7        0.51       10.76     30.22 o 
  28   2   7       18.79        1.26     27.26 o 
  30   2   7       14.30       -8.07     28.15 o 
 -31   3   7      387.40      349.34     54.55 o 
 -29   3   7      607.94      691.75     91.39 o 
 -27   3   7      389.62      342.36     52.49 o 
 -25   3   7       36.44       15.39     19.77 o 
 -23   3   7      213.55      220.57     33.43 o 
 -21   3   7      246.94      294.32     54.88 o 
 -19   3   7      567.96      547.29     63.07 o 
 -17   3   7      455.62      368.85     45.62 o 
 -15   3   7      390.95      382.28     47.12 o 
 -13   3   7      247.28      288.87     31.96 o 
 -11   3   7        1.49        2.00      7.93 o 
  -9   3   7       78.78       89.87     14.43 o 
  -7   3   7      160.63      171.16     20.77 o 
  -5   3   7      659.75      619.75     61.13 o 
  -3   3   7     1007.29      949.26     89.57 o 
  -1   3   7      583.78      582.35     57.32 o 
   1   3   7     1759.80     1911.77    178.57 o 
   3   3   7      221.76      242.30     26.95 o 
   5   3   7      496.63      426.61     44.51 o 
   7   3   7      455.51      439.02     45.02 o 
   9   3   7       25.09       29.18     11.33 o 
  11   3   7      786.45      802.45     79.74 o 
  13   3   7       86.28      144.90     22.80 o 
  15   3   7      257.78      244.92     67.96 o 
  17   3   7      288.64      239.88     33.23 o 
  19   3   7      763.07      728.32     84.03 o 
  21   3   7       30.33       52.19     20.29 o 
  23   3   7      498.08      515.32     74.39 o 
  25   3   7       10.09       -4.33     25.18 o 
  27   3   7        0.00       30.17     27.08 o 
 -30   4   7        0.17        7.59     26.96 o 
 -28   4   7       26.63       46.94     25.65 o 
 -26   4   7        7.79       25.59     30.67 o 
 -24   4   7       54.85       43.53     44.32 o 
 -22   4   7       51.09       49.15     26.28 o 
 -20   4   7       38.46       45.50     19.88 o 
 -18   4   7       58.99       54.96     20.47 o 
 -16   4   7     3254.97     3217.66    332.52 o 
 -14   4   7      523.82      516.17     60.53 o 
 -12   4   7      449.37      557.96     56.61 o 
 -10   4   7      204.57      251.66     29.17 o 
  -8   4   7      835.12      804.82     79.29 o 
  -6   4   7      264.36      286.13     55.53 o 
  -4   4   7     1228.53     1227.96    131.58 o 
  -2   4   7      134.04      144.96     23.98 o 
   0   4   7      610.81      585.16     67.46 o 
   2   4   7     2416.06     2167.54    229.47 o 
   4   4   7      495.32      515.92     59.99 o 
   6   4   7     6470.09     6193.32    575.07 o 
   8   4   7     1266.27     1201.84    116.48 o 
  10   4   7      131.03      160.46     25.17 o 
  12   4   7       67.48       34.58     19.32 o 
  14   4   7        5.80      -24.99     16.66 o 
  16   4   7       65.58       37.84     16.94 o 
  18   4   7       99.29       82.40     22.32 o 
  20   4   7       11.76       17.10     18.92 o 
  22   4   7        5.56       26.68     22.91 o 
  24   4   7      498.49      490.89     73.39 o 
  26   4   7        7.07       32.90     29.51 o 
 -27   5   7      273.46      260.64     44.59 o 
 -25   5   7        2.11       12.91     25.54 o 
 -23   5   7        2.56        8.52     23.49 o 
 -21   5   7       92.59       79.50     48.37 o 
 -19   5   7        0.71        7.66     21.63 o 
 -17   5   7      252.33      167.60     82.87 o 
 -15   5   7       47.71       65.70     27.89 o 
 -13   5   7       25.28       49.43     24.28 o 
 -11   5   7      162.60      148.93     27.64 o 
  -9   5   7      770.14      772.19     86.29 o 
  -7   5   7       75.95       70.39     23.02 o 
  -5   5   7      105.23      153.04     26.16 o 
  -3   5   7       60.04       48.69     22.05 o 
  -1   5   7     1784.41     1615.65    174.41 o 
   1   5   7     7556.27     6843.09    712.02 o 
   3   5   7      147.46      125.58     28.54 o 
   5   5   7      854.58      814.57    107.70 o 
   7   5   7        0.46        5.26     25.16 o 
   9   5   7      205.02      204.17     47.58 o 
  11   5   7        3.99      -11.16     19.41 o 
  13   5   7       15.68       22.96     22.38 o 
  15   5   7       10.79       34.19     25.17 o 
  17   5   7       64.69        3.78     20.76 o 
  19   5   7       21.44       58.89     23.22 o 
  21   5   7       10.03       17.97     22.19 o 
  23   5   7       33.85       44.48     25.25 o 
 -22   6   7        6.35       30.69     33.24 o 
 -20   6   7        0.52       -6.47     61.51 o 
 -18   6   7       23.26        5.77     33.81 o 
 -16   6   7       46.86       28.88     29.01 o 
 -14   6   7        0.09       30.91     26.37 o 
 -12   6   7      275.82      183.18     47.65 o 
 -10   6   7        1.59      -33.25     22.17 o 
  -8   6   7       15.26        3.26     23.90 o 
  -6   6   7      105.79      170.42     50.48 o 
  -4   6   7       13.68        1.71     20.11 o 
  -2   6   7      203.61      207.69     37.79 o 
   0   6   7       84.75      115.50     26.16 o 
   2   6   7        0.48        1.32     25.69 o 
   4   6   7      199.97      203.17     35.22 o 
   6   6   7      160.07      110.57     27.33 o 
   8   6   7       44.52       65.53     35.71 o 
  10   6   7      295.74      373.29     58.43 o 
  12   6   7      102.57      107.52     38.80 o 
  14   6   7        4.47       23.54     24.63 o 
  16   6   7      160.78      230.29     45.41 o 
  18   6   7      140.75      127.73     67.67 o 
 -15   7   7        0.36      -20.00     35.63 o 
 -13   7   7        1.75      -21.72     30.08 o 
 -11   7   7        0.40      -14.65     27.16 o 
  -9   7   7       26.03       49.17     30.07 o 
  -7   7   7       57.53       92.12     28.17 o 
  -5   7   7       17.74       71.63     27.01 o 
  -3   7   7       68.49       41.05     25.72 o 
  -1   7   7       75.05      123.43     39.14 o 
   1   7   7        8.19       41.23     23.40 o 
   3   7   7      108.49      129.57     32.00 o 
   5   7   7       50.39       89.65     35.43 o 
   7   7   7      170.57      166.14     43.27 o 
   9   7   7      176.89      297.11     55.97 o 
  11   7   7       10.10       31.28     65.29 o 
 -34   0   8      114.72      144.84     40.73 o 
 -32   0   8     1234.56     1349.50    205.45 o 
 -30   0   8      192.25      239.19     60.34 o 
 -28   0   8        1.23       62.21     24.45 o 
 -26   0   8        0.17       -4.12     15.24 o 
 -24   0   8      493.23      543.99     87.55 o 
 -22   0   8      102.41      176.46     34.30 o 
 -20   0   8      403.26      444.66     59.68 o 
 -18   0   8        1.78        1.82     10.62 o 
 -16   0   8     2812.07     2891.53    345.70 o 
 -14   0   8     8453.62     8301.28    986.24 o 
 -12   0   8      404.80      582.12     72.65 o 
 -10   0   8      955.08      930.52    112.13 o 
  -8   0   8     2446.40     2335.54    279.10 o 
  -6   0   8     3205.61     2934.71    350.08 o 
  -4   0   8      901.64     1012.88    121.23 o 
  -2   0   8     3080.59     2943.83    350.60 o 
   0   0   8       19.48       12.66      7.46 o 
   2   0   8     3309.95     3156.72    376.35 o 
   4   0   8      715.25      735.32     88.83 o 
   6   0   8     2446.65     2179.01    260.69 o 
   8   0   8     3564.32     3205.44    382.52 o 
  10   0   8        0.22       -2.63     17.23 o 
  12   0   8     3736.19     3561.66    425.49 o 
  14   0   8      447.01      469.75    101.46 o 
  16   0   8     1063.43     1159.96    142.02 o 
  18   0   8    13919.64    13702.03   1953.92 o 
  20   0   8     2343.40     2443.70    354.85 o 
  22   0   8     1280.33     1080.63    166.60 o 
  24   0   8       79.98       66.88     33.72 o 
  26   0   8        1.27      -14.37     31.06 o 
  28   0   8       18.45      114.42     55.59 o 
  30   0   8        0.31      -57.53     38.36 o 
 -33   1   8      209.93      196.86     37.06 o 
 -31   1   8       32.25       48.59     22.88 o 
 -29   1   8        2.30       11.50     19.32 o 
 -27   1   8      111.57       83.64     23.65 o 
 -25   1   8        5.43        6.66     14.37 o 
 -23   1   8        0.27       21.31     11.98 o 
 -21   1   8       31.35        4.74     17.76 o 
 -19   1   8       40.37       36.10     10.51 o 
 -17   1   8       97.03      114.70     14.70 o 
 -15   1   8     4288.66     4326.23    363.97 o 
 -13   1   8      454.93      571.53     49.96 o 
 -11   1   8     1536.72     1495.33    126.78 o 
  -9   1   8      194.73      197.79     19.42 o 
  -7   1   8       16.18       30.32      6.28 o 
  -5   1   8      599.16      573.18     50.32 o 
  -3   1   8      131.76      136.73     16.00 o 
  -1   1   8       20.72       13.10      5.03 o 
   1   1   8     5359.06     5495.65    461.64 o 
   3   1   8    17910.39    19914.34   1669.17 o 
   5   1   8      149.19      193.06     19.25 o 
   7   1   8      652.92      644.00     56.68 o 
   9   1   8     1153.39     1145.23     97.98 o 
  11   1   8      408.94      484.14     43.29 o 
  13   1   8       18.93       29.23      8.54 o 
  15   1   8      218.20      200.08     24.36 o 
  17   1   8     1550.84     1455.91    136.35 o 
  19   1   8       23.35       22.66     16.42 o 
  21   1   8     3471.84     3299.21    392.89 o 
  23   1   8        5.88       23.37     49.90 o 
  25   1   8      189.54      126.56     32.53 o 
  27   1   8       34.60        9.19     27.22 o 
  29   1   8       14.99       10.71     46.31 o 
 -34   2   8        7.25       30.85     27.96 o 
 -32   2   8      515.34      467.10     65.55 o 
 -30   2   8        0.59       53.92     28.02 o 
 -28   2   8      233.14      185.61     34.02 o 
 -26   2   8       47.60       46.06     21.71 o 
 -24   2   8        0.19       -0.08     14.92 o 
 -22   2   8       65.52       50.41     15.73 o 
 -20   2   8      663.96      696.05     95.16 o 
 -18   2   8     1909.66     1847.90    192.08 o 
 -16   2   8      132.07      153.51     22.72 o 
 -14   2   8     3719.32     3562.23    329.70 o 
 -12   2   8        0.07        8.32      7.25 o 
 -10   2   8      475.84      620.96     61.16 o 
  -8   2   8        1.02        5.10      6.97 o 
  -6   2   8     1761.19     1609.87    149.80 o 
  -4   2   8      112.84      139.62     16.74 o 
  -2   2   8     2759.38     2885.61    242.24 o 
   0   2   8      152.42      179.25     19.92 o 
   2   2   8     1810.89     2014.79    210.96 o 
   4   2   8     1340.06     1545.99    145.21 o 
   6   2   8     1308.91     1493.64    141.05 o 
   8   2   8       74.29       95.07     15.51 o 
  10   2   8      397.96      374.23     44.06 o 
  12   2   8      426.60      460.16     46.59 o 
  14   2   8      309.48      364.82     43.98 o 
  16   2   8       31.84       51.57     15.49 o 
  18   2   8      582.67      516.65     61.12 o 
  20   2   8      898.95     1051.40    114.67 o 
  22   2   8       18.69      -11.04     21.33 o 
  24   2   8       94.45       51.34     52.18 o 
  26   2   8       30.82       59.63     29.10 o 
  28   2   8       20.39       36.90     28.02 o 
 -31   3   8      694.26      597.31     80.47 o 
 -29   3   8      665.79      610.29    102.27 o 
 -27   3   8        7.55       -7.89     19.72 o 
 -25   3   8       73.54       72.33     22.66 o 
 -23   3   8       85.62       65.68     20.18 o 
 -21   3   8        9.87      -12.72     14.40 o 
 -19   3   8      132.63      165.39     25.95 o 
 -17   3   8       11.61        1.35     14.97 o 
 -15   3   8        2.28       -9.01      9.68 o 
 -13   3   8      585.63      669.73     66.45 o 
 -11   3   8       11.39       24.93      9.97 o 
  -9   3   8       13.07       16.38     11.79 o 
  -7   3   8        4.78       12.47      8.63 o 
  -5   3   8      309.07      321.77     33.28 o 
  -3   3   8       52.06       40.39     19.88 o 
  -1   3   8      726.78      671.61     73.20 o 
   1   3   8      537.49      578.44     58.31 o 
   3   3   8        1.53       28.11     10.16 o 
   5   3   8       65.08       79.77     13.51 o 
   7   3   8       55.35       33.59     10.32 o 
   9   3   8      208.78      216.81     26.54 o 
  11   3   8      319.92      355.62     38.43 o 
  13   3   8      316.15      324.07     49.78 o 
  15   3   8      180.93      168.12     26.28 o 
  17   3   8       87.03       88.45     25.47 o 
  19   3   8      289.40      311.66     42.68 o 
  21   3   8      742.10      769.81     89.93 o 
  23   3   8      353.11      303.09     51.47 o 
  25   3   8        4.82       47.00     37.84 o 
  27   3   8        4.97       16.89     38.62 o 
 -30   4   8      127.51      206.64     42.24 o 
 -28   4   8      206.04      174.30     37.40 o 
 -26   4   8       22.20       46.65     38.22 o 
 -24   4   8       86.58       89.33     25.56 o 
 -22   4   8       58.87       72.00     33.59 o 
 -20   4   8        6.12        9.75     16.72 o 
 -18   4   8        9.48        9.45     19.16 o 
 -16   4   8      341.21      318.88     42.99 o 
 -14   4   8        4.11        8.27     15.80 o 
 -12   4   8       26.29       46.69     17.12 o 
 -10   4   8      141.45      150.15     36.39 o 
  -8   4   8      199.53      184.68     27.37 o 
  -6   4   8        0.01       -8.85     11.00 o 
  -4   4   8       62.32      101.54     29.86 o 
  -2   4   8      701.93      660.33     76.35 o 
   0   4   8      971.29      836.25     94.46 o 
   2   4   8      492.90      559.59     65.00 o 
   4   4   8     6711.73     6192.64    755.57 o 
   6   4   8     1083.66      968.24    107.68 o 
   8   4   8      193.42      206.11     29.80 o 
  10   4   8       17.83       11.05     13.94 o 
  12   4   8      121.46      148.96     25.45 o 
  14   4   8        0.38       -3.91     33.43 o 
  16   4   8       16.41       32.71     17.58 o 
  18   4   8        4.01       18.82     19.56 o 
  20   4   8        5.37       14.05     19.98 o 
  22   4   8       90.90       20.83     20.55 o 
  24   4   8      132.16      130.64     51.54 o 
 -27   5   8        0.53      -28.15     29.45 o 
 -25   5   8       28.98        4.15     25.44 o 
 -23   5   8       45.71      -23.08     28.98 o 
 -21   5   8        0.08       -3.58     28.57 o 
 -19   5   8        0.20      -36.84     24.56 o 
 -17   5   8       23.76       -0.12     30.70 o 
 -15   5   8        1.06       19.89     24.39 o 
 -13   5   8      983.33      991.55    128.70 o 
 -11   5   8      723.37      654.78     75.13 o 
  -9   5   8       74.44      109.37     22.65 o 
  -7   5   8       21.72       35.18     15.72 o 
  -5   5   8      295.70      361.86     47.64 o 
  -3   5   8       53.30       16.71     17.17 o 
  -1   5   8      153.38      176.55     28.09 o 
   1   5   8      261.42      335.21     44.32 o 
   3   5   8        0.36       11.39     15.29 o 
   5   5   8      798.14      868.53     99.02 o 
   7   5   8     5443.47     5242.54    546.99 o 
   9   5   8      189.41      161.67     33.31 o 
  11   5   8       97.44      106.62     29.50 o 
  13   5   8      135.10       63.10     26.93 o 
  15   5   8       75.30      152.89     47.42 o 
  17   5   8       33.21       31.54     23.29 o 
  19   5   8        3.64      -18.27     47.17 o 
  21   5   8        0.13       43.99     26.62 o 
 -22   6   8        5.87       53.93     40.06 o 
 -20   6   8       70.11       75.14     47.81 o 
 -18   6   8        2.45       25.83     50.85 o 
 -16   6   8       43.47       25.15     30.23 o 
 -14   6   8        5.16      -19.29     25.84 o 
 -12   6   8      207.45      185.19     39.76 o 
 -10   6   8      446.74      412.04     86.33 o 
  -8   6   8      527.76      541.40     67.21 o 
  -6   6   8      577.76      721.96     85.71 o 
  -4   6   8      529.76      519.29     65.70 o 
  -2   6   8      906.78      951.09    109.53 o 
   0   6   8      117.80       95.66     37.70 o 
   2   6   8      129.88      123.03     29.14 o 
   4   6   8      240.99      265.40     41.31 o 
   6   6   8      244.46      224.30     38.08 o 
   8   6   8       14.02       40.95     30.04 o 
  10   6   8       23.43       -6.60     22.63 o 
  12   6   8       29.07       29.86     29.63 o 
  14   6   8       29.00       48.32     26.88 o 
  16   6   8       16.47       63.15     29.09 o 
  18   6   8        1.47      -55.61     43.52 o 
 -15   7   8       13.31       36.23     36.06 o 
 -13   7   8       85.13      230.78     54.50 o 
 -11   7   8       58.00       86.96     34.62 o 
  -9   7   8        5.37       15.94     29.49 o 
  -7   7   8        5.54       -6.48     23.57 o 
  -5   7   8      106.68      105.70     52.88 o 
  -3   7   8      115.09      104.68     30.07 o 
  -1   7   8      252.14      264.15     43.35 o 
   1   7   8      176.25      205.49     39.41 o 
   3   7   8      131.23      121.12     30.55 o 
   5   7   8        1.80       35.99     55.92 o 
   7   7   8      156.80      189.67     45.26 o 
   9   7   8        0.59       35.68     30.83 o 
 -33   1   9       27.26       40.25     22.29 o 
 -31   1   9       31.20       37.49     22.86 o 
 -29   1   9        3.92        5.10     19.46 o 
 -27   1   9       13.00       16.29     18.01 o 
 -25   1   9       90.78      112.14     23.80 o 
 -23   1   9       87.44      103.38     34.63 o 
 -21   1   9     1020.63     1095.24    104.74 o 
 -19   1   9      289.42      323.09     33.67 o 
 -17   1   9       31.88       52.90     12.99 o 
 -15   1   9      388.53      440.33     43.70 o 
 -13   1   9        0.20       24.23      7.48 o 
 -11   1   9      308.77      313.09     29.08 o 
  -9   1   9     2314.98     2101.75    195.26 o 
  -7   1   9        0.04       -3.54      4.85 o 
  -5   1   9        0.02        3.90      5.03 o 
  -3   1   9     1690.17     1766.42    149.57 o 
  -1   1   9        0.15        1.59      6.17 o 
   1   1   9     1296.08     1397.72    118.64 o 
   3   1   9        4.16        4.16      5.75 o 
   5   1   9        0.16       10.84      5.68 o 
   7   1   9     1129.47     1101.57     94.25 o 
   9   1   9       15.46       24.29      8.09 o 
  11   1   9       39.69       75.88     13.67 o 
  13   1   9        7.74        0.64      8.30 o 
  15   1   9      548.06      509.73     52.51 o 
  17   1   9       22.28       13.70     13.63 o 
  19   1   9     1389.63     1326.08    163.92 o 
  21   1   9       72.33       53.43     24.80 o 
  23   1   9       44.06       29.78     25.76 o 
  25   1   9       10.34       42.74     28.03 o 
  27   1   9       20.23       50.44     50.13 o 
  29   1   9        1.33       10.23     46.65 o 
 -32   2   9       18.76        3.98     23.17 o 
 -30   2   9       72.76      108.31     29.01 o 
 -28   2   9      306.69      273.63     44.23 o 
 -26   2   9        2.37       -9.39     18.72 o 
 -24   2   9      233.83      258.21     35.67 o 
 -22   2   9      677.49      622.44     70.92 o 
 -20   2   9     1958.17     1859.18    194.04 o 
 -18   2   9     3964.92     3792.98    390.01 o 
 -16   2   9      345.84      356.29     38.25 o 
 -14   2   9     1854.18     1735.48    162.70 o 
 -12   2   9     1030.32     1016.65     97.31 o 
 -10   2   9       34.68       52.14     12.63 o 
  -8   2   9        0.86       -0.09      6.82 o 
  -6   2   9      260.46      325.84     32.88 o 
  -4   2   9     3823.61     3800.91    350.36 o 
  -2   2   9      924.92      880.97     76.54 o 
   0   2   9      532.14      490.77     49.41 o 
   2   2   9     2687.69     2741.96    255.24 o 
   4   2   9     3791.39     3464.13    322.65 o 
   6   2   9       32.22       35.99     10.34 o 
   8   2   9       34.75       38.58      9.97 o 
  10   2   9       84.61       68.26     14.38 o 
  12   2   9     2310.36     2016.77    188.93 o 
  14   2   9        2.97      -12.95     11.44 o 
  16   2   9       18.48       34.52     13.92 o 
  18   2   9        2.97       11.95     21.12 o 
  20   2   9       38.28       38.85     31.96 o 
  22   2   9       49.09       73.09     27.84 o 
  24   2   9       36.50      104.44     30.96 o 
  26   2   9        0.64       16.59     51.55 o 
  28   2   9        7.90       38.39     30.02 o 
 -31   3   9      261.29      279.72     67.66 o 
 -29   3   9       17.64       55.40     26.21 o 
 -27   3   9       30.43       72.37     45.09 o 
 -25   3   9        4.03       14.47     18.42 o 
 -23   3   9        8.39       43.49     19.31 o 
 -21   3   9      331.93      291.50     47.44 o 
 -19   3   9      410.84      379.86     47.43 o 
 -17   3   9     1896.40     1674.13    176.41 o 
 -15   3   9       27.50       46.09     12.97 o 
 -13   3   9      754.64      757.75     74.93 o 
 -11   3   9       58.39       54.20     12.72 o 
  -9   3   9      604.39      662.24     65.69 o 
  -7   3   9        3.37        5.86      8.86 o 
  -5   3   9      248.90      400.97     46.85 o 
  -3   3   9     1329.03     1302.86    140.16 o 
  -1   3   9     3625.38     3440.94    360.11 o 
   1   3   9      359.10      403.25     50.09 o 
   3   3   9      161.14      180.39     24.38 o 
   5   3   9      121.15      112.67     16.65 o 
   7   3   9      239.15      325.06     35.41 o 
   9   3   9       61.35       63.49     13.61 o 
  11   3   9      320.59      370.46     40.73 o 
  13   3   9      140.72      159.78     24.93 o 
  15   3   9      110.86      118.14     27.28 o 
  17   3   9       72.53       50.82     18.06 o 
  19   3   9      270.47      302.54     42.01 o 
  21   3   9       67.12       92.71     24.10 o 
  23   3   9        1.77        4.33     23.77 o 
  25   3   9        2.96      286.99    223.37 o 
  27   3   9       86.39       72.74     32.92 o 
 -28   4   9       26.73       36.17     24.84 o 
 -26   4   9        4.79       -3.33     21.91 o 
 -24   4   9        5.22       14.77     20.75 o 
 -22   4   9       94.15      138.07     27.62 o 
 -20   4   9        2.02       14.85     22.02 o 
 -18   4   9        0.24      -15.88     16.94 o 
 -16   4   9        2.96      -17.17     16.08 o 
 -14   4   9      129.84       65.73     24.14 o 
 -12   4   9       59.52       45.97     17.24 o 
 -10   4   9      124.79      131.40     23.63 o 
  -8   4   9        1.01        1.60     11.75 o 
  -6   4   9      174.12      234.75     50.42 o 
  -4   4   9       48.30       42.95     14.36 o 
  -2   4   9     1533.52     1499.25    162.22 o 
   0   4   9      463.48      475.13     56.83 o 
   2   4   9     4262.75     3909.79    406.36 o 
   4   4   9      116.04      135.70     37.82 o 
   6   4   9      363.97      335.01     44.51 o 
   8   4   9      118.56      106.73     43.73 o 
  10   4   9        7.59       43.45     21.26 o 
  12   4   9        0.04       27.30     23.33 o 
  14   4   9      599.50      429.63     54.93 o 
  16   4   9       13.71       14.01     18.47 o 
  18   4   9      466.00      498.09     71.90 o 
  20   4   9      476.86      464.80     59.70 o 
  22   4   9        9.90        4.82     22.56 o 
  24   4   9        2.34       26.11     28.50 o 
 -25   5   9       19.17        4.22     31.59 o 
 -23   5   9      161.00      197.11     45.50 o 
 -21   5   9      345.58      324.69     55.68 o 
 -19   5   9        1.34      -52.35     35.77 o 
 -17   5   9      325.93      285.48     51.04 o 
 -15   5   9       25.07       37.44     27.52 o 
 -13   5   9      800.78      667.34    122.78 o 
 -11   5   9       58.47       55.92     31.01 o 
  -9   5   9        0.35       37.79     17.32 o 
  -7   5   9        7.10       23.12     16.86 o 
  -5   5   9      168.40      230.48     51.11 o 
  -3   5   9      550.69      575.25     69.08 o 
  -1   5   9       39.78       43.31     17.11 o 
   1   5   9      416.24      309.58     42.97 o 
   3   5   9      188.30      210.12     50.70 o 
   5   5   9     2724.04     2628.51    279.73 o 
   7   5   9       68.32       62.38     22.53 o 
   9   5   9       30.80       26.65     28.22 o 
  11   5   9      105.85       76.88     27.32 o 
  13   5   9       18.42      -18.51     37.95 o 
  15   5   9       41.73       57.95     25.43 o 
  17   5   9       73.14       66.10     32.57 o 
  19   5   9       69.48       83.60     62.83 o 
  21   5   9        4.02      -20.57     23.34 o 
 -20   6   9        8.65       27.56     32.53 o 
 -18   6   9      153.23      105.97     44.61 o 
 -16   6   9       22.89      -16.78     26.72 o 
 -14   6   9        3.91        7.94     30.41 o 
 -12   6   9       94.82       14.93     66.04 o 
 -10   6   9      176.91      120.95     28.01 o 
  -8   6   9       39.45       54.13     23.12 o 
  -6   6   9      899.89      850.74     98.18 o 
  -4   6   9     1625.99     1651.51    178.29 o 
  -2   6   9       29.34       36.06     21.51 o 
   0   6   9     1187.01     1048.21    120.38 o 
   2   6   9      133.80       95.79     32.26 o 
   4   6   9        1.66      -28.90     19.27 o 
   6   6   9      156.98      151.49     38.05 o 
   8   6   9        1.53       -5.81     24.66 o 
  10   6   9        2.85        6.12     25.92 o 
  12   6   9       23.26       52.22     26.74 o 
  14   6   9      134.75      256.64    104.33 o 
  16   6   9      128.83      177.00     62.24 o 
 -13   7   9       53.73       75.10     37.21 o 
 -11   7   9        8.87       18.45     32.41 o 
  -9   7   9        5.36       44.08     31.17 o 
  -7   7   9      220.68      277.81     63.64 o 
  -5   7   9       67.95       82.44     31.07 o 
  -3   7   9      255.85      332.23     49.65 o 
  -1   7   9       41.13       24.65     24.85 o 
   1   7   9        0.83      113.18     47.10 o 
   3   7   9      367.30      429.34     58.38 o 
   5   7   9      328.79      378.36     64.36 o 
   7   7   9      127.76      132.86     46.60 o 
   9   7   9        1.33        1.72     30.72 o 
 -34   0  10       17.00       76.28     53.87 o 
 -32   0  10        8.75      109.90     45.90 o 
 -30   0  10       10.74      -17.45     32.11 o 
 -28   0  10       20.22        9.32     19.72 o 
 -26   0  10       23.37       12.10     34.15 o 
 -24   0  10       45.07       57.77     21.48 o 
 -22   0  10     1811.74     1653.29    241.93 o 
 -20   0  10     2321.63     2016.87    243.54 o 
 -18   0  10       32.36       21.02     20.75 o 
 -16   0  10      223.98      276.47     39.14 o 
 -14   0  10      298.68      266.93     37.83 o 
 -12   0  10       57.99       64.61     24.07 o 
 -10   0  10      470.67      461.75     59.14 o 
  -8   0  10      564.58      555.44     69.11 o 
  -6   0  10       61.44       65.91     13.90 o 
  -4   0  10     2172.11     2101.58    249.71 o 
  -2   0  10    15271.08    16608.33   1968.52 o 
   0   0  10     2883.18     2791.67    333.20 o 
   2   0  10      545.22      644.44     80.63 o 
   4   0  10     2074.49     1808.96    269.32 o 
   6   0  10     1826.68     1548.85    186.97 o 
   8   0  10      136.55      196.07     70.65 o 
  10   0  10      426.12      506.68     65.25 o 
  12   0  10      345.45      406.80     53.80 o 
  14   0  10     2619.64     2699.64    324.20 o 
  16   0  10    29312.06    30110.59   3572.28 o 
  18   0  10     1229.07     1195.80    183.29 o 
  20   0  10     1266.39     1454.44    220.35 o 
  22   0  10      987.31      672.93    158.91 o 
  24   0  10        3.12       23.06     40.08 o 
  26   0  10        0.01       16.16     39.65 o 
  28   0  10        2.48      -15.73     41.37 o 
 -33   1  10       53.37       40.56     28.79 o 
 -31   1  10       78.53       44.57     53.68 o 
 -29   1  10       47.28       32.49     20.89 o 
 -27   1  10       15.85      -21.91     15.80 o 
 -25   1  10        3.18        6.66     15.74 o 
 -23   1  10      158.20      171.02     53.01 o 
 -21   1  10      446.78      323.06     40.16 o 
 -19   1  10        1.23       11.20     10.73 o 
 -17   1  10       22.75       30.88      9.62 o 
 -15   1  10     1643.45     1608.25    137.45 o 
 -13   1  10      286.59      335.18     31.47 o 
 -11   1  10       72.41       92.99     12.04 o 
  -9   1  10      317.80      395.05     35.61 o 
  -7   1  10     1256.32     1170.21     99.98 o 
  -5   1  10      166.38      166.50     17.27 o 
  -3   1  10        1.80        0.43      7.48 o 
  -1   1  10     1342.16     1588.91    135.04 o 
   1   1  10      627.01      814.67     70.38 o 
   3   1  10      679.36      660.21     57.64 o 
   5   1  10      184.41      251.24     29.61 o 
   7   1  10      152.33      121.94     14.60 o 
   9   1  10       66.06       43.66      9.47 o 
  11   1  10      108.76      118.10     16.81 o 
  13   1  10     6170.25     5594.96    518.00 o 
  15   1  10     1330.17     1450.33    153.34 o 
  17   1  10       38.87       32.56     15.47 o 
  19   1  10        0.88       -5.73     21.40 o 
  21   1  10       17.69        2.02     24.74 o 
  23   1  10       70.77       45.98     26.83 o 
  25   1  10       54.74       73.14     34.61 o 
  27   1  10       85.19      124.33     37.44 o 
 -32   2  10       16.07       -7.75     21.02 o 
 -30   2  10       23.39        6.74     22.07 o 
 -28   2  10       14.54       27.92     21.33 o 
 -26   2  10       60.80       23.68     19.57 o 
 -24   2  10       67.22      104.02     22.43 o 
 -22   2  10     1766.74     1559.93    165.79 o 
 -20   2  10     1375.42     1394.24    148.45 o 
 -18   2  10       46.21       51.20     40.25 o 
 -16   2  10     2425.98     2201.70    205.46 o 
 -14   2  10       44.63       63.46     12.76 o 
 -12   2  10      300.13      318.04     34.18 o 
 -10   2  10      920.60      899.17     86.57 o 
  -8   2  10        0.11       -6.71      7.42 o 
  -6   2  10      296.76      285.50     30.68 o 
  -4   2  10     3165.09     2967.38    275.04 o 
  -2   2  10     1715.68     2124.54    198.94 o 
   0   2  10      643.92      646.48     63.92 o 
   2   2  10      102.58       85.44     14.07 o 
   4   2  10      702.91      759.48     73.29 o 
   6   2  10      719.99      760.80     74.61 o 
   8   2  10        4.65       17.99     19.19 o 
  10   2  10       14.62       27.34     10.18 o 
  12   2  10       49.96       71.07     13.88 o 
  14   2  10      310.45      353.52     54.35 o 
  16   2  10     1364.48     1438.96    155.06 o 
  18   2  10      671.73      683.47     78.89 o 
  20   2  10       18.82      -24.58     20.40 o 
  22   2  10       13.60       23.89     25.23 o 
  24   2  10       10.24      -31.14     24.57 o 
  26   2  10       67.00       62.92     31.86 o 
 -31   3  10       16.81        0.72     22.98 o 
 -29   3  10       54.54       32.14     23.86 o 
 -27   3  10       41.50       45.09     21.94 o 
 -25   3  10       59.88       56.33     22.19 o 
 -23   3  10     1187.52     1055.42    116.27 o 
 -21   3  10       95.58       72.81     19.14 o 
 -19   3  10      379.88      323.57     48.61 o 
 -17   3  10       73.97      115.02     35.24 o 
 -15   3  10       30.94       49.29     13.59 o 
 -13   3  10      310.54      254.04     29.80 o 
 -11   3  10       37.32       32.91     11.71 o 
  -9   3  10       13.12      -11.82     10.91 o 
  -7   3  10       67.24       58.35     15.23 o 
  -5   3  10     7044.16     6385.16    663.72 o 
  -3   3  10     1267.96     1462.31    155.01 o 
  -1   3  10     6469.49     5610.34    582.43 o 
   1   3  10      662.65      613.01     69.78 o 
   3   3  10      175.99      191.03     27.60 o 
   5   3  10       36.44       67.45     18.04 o 
   7   3  10       76.67       61.92     13.15 o 
   9   3  10       52.42       56.40     17.90 o 
  11   3  10      913.65      766.75     77.38 o 
  13   3  10     1468.99     1339.71    143.07 o 
  15   3  10     1147.58      953.84    106.27 o 
  17   3  10      360.63      292.08     43.74 o 
  19   3  10        5.87       -6.13     14.87 o 
  21   3  10       42.90       38.25     19.65 o 
  23   3  10        4.89       34.40     26.78 o 
  25   3  10        0.47      -42.61     28.41 o 
 -28   4  10        0.50       20.99     24.48 o 
 -26   4  10        1.36       -9.72     22.02 o 
 -24   4  10        9.81       15.73     21.20 o 
 -22   4  10      546.75      566.87     69.09 o 
 -20   4  10       29.48       45.78     20.65 o 
 -18   4  10       78.57       50.14     28.11 o 
 -16   4  10       15.34        8.17     39.82 o 
 -14   4  10       88.95      112.33     23.45 o 
 -12   4  10        3.79        3.15     14.75 o 
 -10   4  10       16.38       21.97     16.08 o 
  -8   4  10      111.90       76.03     30.59 o 
  -6   4  10      566.85      717.46     82.84 o 
  -4   4  10     1787.08     1805.90    191.27 o 
  -2   4  10     1451.68     1604.72    170.20 o 
   0   4  10      179.54      149.41     24.95 o 
   2   4  10     2212.11     2280.60    240.79 o 
   4   4  10       82.17      146.34     29.46 o 
   6   4  10        5.77        1.33     22.21 o 
   8   4  10        0.01      -13.30     19.02 o 
  10   4  10        4.60       -8.84     16.91 o 
  12   4  10      334.64      222.41     42.75 o 
  14   4  10       56.48       22.88     20.53 o 
  16   4  10       89.97       74.75     35.46 o 
  18   4  10        2.74       13.88     19.74 o 
  20   4  10       32.48       43.26     23.04 o 
  22   4  10       10.54       -2.18     24.76 o 
 -25   5  10        2.48       89.22     37.39 o 
 -23   5  10      219.65      287.77     54.47 o 
 -21   5  10      279.73      293.93     71.41 o 
 -19   5  10      138.84      135.65     38.97 o 
 -17   5  10        3.06       14.58     27.61 o 
 -15   5  10        1.14      -30.41     25.13 o 
 -13   5  10      131.27       82.83     32.09 o 
 -11   5  10        7.02      -16.55     15.97 o 
  -9   5  10       28.26       24.42     17.63 o 
  -7   5  10      300.82      276.83     43.18 o 
  -5   5  10      926.11      956.47    108.92 o 
  -3   5  10     1070.38     1298.17    143.76 o 
  -1   5  10      549.74      692.53     99.59 o 
   1   5  10        0.04       22.29     16.46 o 
   3   5  10      803.90      786.64    114.58 o 
   5   5  10       18.19        3.20     25.60 o 
   7   5  10      218.91      217.82     39.17 o 
   9   5  10        0.17       41.38     24.28 o 
  11   5  10       38.71       60.15     26.74 o 
  13   5  10        6.10       10.50     22.07 o 
  15   5  10       41.39       50.02     28.59 o 
  17   5  10       49.85       11.81     49.72 o 
  19   5  10        0.12      -25.53     23.16 o 
 -20   6  10       29.17        3.50     32.48 o 
 -18   6  10       62.62       32.55     29.48 o 
 -16   6  10       44.72      120.22     36.33 o 
 -14   6  10      307.06      144.50     44.07 o 
 -12   6  10      190.42      200.96     43.16 o 
 -10   6  10        6.72       -3.34     21.16 o 
  -8   6  10      430.36      476.13     74.98 o 
  -6   6  10     2537.91     2677.64    286.64 o 
  -4   6  10      797.07      755.98     90.52 o 
  -2   6  10      156.11      208.54     43.33 o 
   0   6  10       11.95       62.27     29.17 o 
   2   6  10       11.63      -11.64     19.03 o 
   4   6  10      163.93      169.14     41.44 o 
   6   6  10        0.07      -32.91     21.94 o 
   8   6  10       14.85       31.92     34.28 o 
  10   6  10        0.34      -35.04     23.36 o 
  12   6  10       38.36        2.20     25.74 o 
  14   6  10       77.86      150.96     37.51 o 
 -11   7  10       52.98       80.23     39.79 o 
  -9   7  10        4.75        9.43     31.12 o 
  -7   7  10        3.00       -6.70     25.00 o 
  -5   7  10       56.83       85.28     35.80 o 
  -3   7  10      157.94      100.07     29.44 o 
  -1   7  10      375.09      455.00     60.62 o 
   1   7  10      225.92      149.68     34.28 o 
   3   7  10        0.13      -32.04     21.36 o 
   5   7  10       41.13       33.86     29.31 o 
 -33   1  11       10.32        2.10     22.47 o 
 -31   1  11        0.23      -11.33     20.34 o 
 -29   1  11        2.60       21.30     18.92 o 
 -27   1  11       29.48       17.14     17.59 o 
 -25   1  11       37.15       33.16     17.23 o 
 -23   1  11      918.44      978.08    106.22 o 
 -21   1  11     7110.33     6763.60    688.84 o 
 -19   1  11     2403.74     2315.65    216.05 o 
 -17   1  11       72.55      100.57     15.90 o 
 -15   1  11       88.11       99.06     15.58 o 
 -13   1  11        3.80       -0.71      8.40 o 
 -11   1  11       37.40       46.81     10.80 o 
  -9   1  11     1374.98     1242.30    106.70 o 
  -7   1  11      283.92      300.74     28.31 o 
  -5   1  11     2643.70     2619.57    220.34 o 
  -3   1  11     4122.42     4187.53    351.72 o 
  -1   1  11     8513.31     8690.35    729.47 o 
   1   1  11      342.89      377.95     35.20 o 
   3   1  11        1.04        4.94      8.70 o 
   5   1  11     2048.04     2076.38    176.33 o 
   7   1  11      569.07      573.31     55.98 o 
   9   1  11      131.68      123.21     17.18 o 
  11   1  11     4416.90     3877.53    361.02 o 
  13   1  11      722.61      740.34     73.40 o 
  15   1  11       31.22        3.34     26.38 o 
  17   1  11      189.52      178.55     28.09 o 
  19   1  11      243.13      219.46     42.33 o 
  21   1  11        4.43      -21.88     23.23 o 
  23   1  11       41.51       49.89     30.23 o 
  25   1  11       28.56       53.91     31.24 o 
  27   1  11       72.36       54.19     34.56 o 
 -32   2  11       68.23       26.16     24.01 o 
 -30   2  11        1.91       49.58     24.43 o 
 -28   2  11      117.04      105.66     31.30 o 
 -26   2  11       89.81       15.08     32.41 o 
 -24   2  11      160.08       94.47     21.78 o 
 -22   2  11     4160.53     3922.75    404.62 o 
 -20   2  11      360.94      351.00     44.17 o 
 -18   2  11       28.13       20.70     17.73 o 
 -16   2  11       26.34       28.06     11.51 o 
 -14   2  11      110.88      105.47     17.92 o 
 -12   2  11      414.16      420.60     42.96 o 
 -10   2  11       12.23        7.50      9.01 o 
  -8   2  11      745.16      713.73     69.67 o 
  -6   2  11      249.61      267.54     31.41 o 
  -4   2  11     1667.84     1648.18    173.62 o 
  -2   2  11      146.35      201.08     36.92 o 
   0   2  11      237.32      256.82     29.04 o 
   2   2  11      155.66      171.45     22.23 o 
   4   2  11      239.07      283.06     31.26 o 
   6   2  11      117.54      120.80     17.57 o 
   8   2  11      209.31      233.07     27.48 o 
  10   2  11      315.76      296.63     32.49 o 
  12   2  11      366.34      345.93     38.28 o 
  14   2  11        6.23       25.55     25.07 o 
  16   2  11        0.30        2.15     18.50 o 
  18   2  11      107.92      118.09     28.58 o 
  20   2  11       17.82        3.64     26.35 o 
  22   2  11       21.21       26.89     27.65 o 
  24   2  11        6.00       33.84     29.29 o 
  26   2  11        8.63       20.43     31.94 o 
 -31   3  11        5.10      -16.58     22.46 o 
 -29   3  11       66.82       61.57     25.66 o 
 -27   3  11       46.70       35.99     22.05 o 
 -25   3  11       24.31       57.36     22.23 o 
 -23   3  11        1.22       -3.62     15.94 o 
 -21   3  11       91.93       45.11     19.56 o 
 -19   3  11       33.35       -3.52     17.54 o 
 -17   3  11       22.38       26.47     16.56 o 
 -15   3  11       19.16       -0.85     12.56 o 
 -13   3  11      140.27      140.12     20.67 o 
 -11   3  11        7.07        4.88     11.31 o 
  -9   3  11      266.20      256.22     33.49 o 
  -7   3  11       30.77       33.21     17.67 o 
  -5   3  11      542.92      617.96     70.91 o 
  -3   3  11     4639.93     4221.41    441.49 o 
  -1   3  11        6.78       25.40     12.50 o 
   1   3  11       84.07       64.20     15.81 o 
   3   3  11      387.79      419.19     53.20 o 
   5   3  11      112.68      108.63     27.53 o 
   7   3  11      892.75      941.47    105.08 o 
   9   3  11       97.49       99.78     25.26 o 
  11   3  11      654.64      504.54     59.74 o 
  13   3  11     1351.32     1165.57    127.68 o 
  15   3  11      952.45      882.09     99.97 o 
  17   3  11      672.93      575.21     98.42 o 
  19   3  11       14.26       56.81     21.98 o 
  21   3  11       26.22       -3.78     26.27 o 
  23   3  11       11.32      -35.22     26.87 o 
  25   3  11        1.97       34.95     33.49 o 
 -28   4  11        7.58       -0.37     47.91 o 
 -26   4  11       21.84       20.80     24.02 o 
 -24   4  11      221.39      193.34     42.30 o 
 -22   4  11       83.21       75.54     31.42 o 
 -20   4  11        4.68      -40.25     32.32 o 
 -18   4  11      201.17      171.31     38.57 o 
 -16   4  11      263.58      252.99     46.39 o 
 -14   4  11       14.07       17.74     16.60 o 
 -12   4  11        7.68        9.45     18.19 o 
 -10   4  11      150.65      141.32     26.02 o 
  -8   4  11        0.02        7.10     13.60 o 
  -6   4  11        0.42       -2.46     12.86 o 
  -4   4  11      351.03      417.58     52.56 o 
  -2   4  11     1702.05     1624.35    175.91 o 
   0   4  11     6905.65     6376.01    664.62 o 
   2   4  11      865.84      777.21     88.52 o 
   4   4  11      142.21      134.16     39.26 o 
   6   4  11      876.79      730.27     97.71 o 
   8   4  11        2.54        6.09     21.40 o 
  10   4  11      850.98      826.59    108.62 o 
  12   4  11      115.74       41.37     38.65 o 
  14   4  11       20.38        0.65     51.96 o 
  16   4  11       87.25       40.02     42.07 o 
  18   4  11       24.34       31.14     21.88 o 
  20   4  11        7.38      -21.94     23.32 o 
  22   4  11       23.62      -57.00     38.00 o 
 -25   5  11       66.25      115.68     38.60 o 
 -23   5  11       93.01       96.10     61.26 o 
 -21   5  11       40.89       91.26     35.46 o 
 -19   5  11       52.52       59.97     33.42 o 
 -17   5  11       99.50       77.68     30.87 o 
 -15   5  11      213.73      218.43     45.27 o 
 -13   5  11       85.62       34.66     35.00 o 
 -11   5  11        0.17       -1.68     21.45 o 
  -9   5  11      415.42      417.42     61.64 o 
  -7   5  11     1157.37     1369.56    150.60 o 
  -5   5  11     1441.42     1591.64    172.02 o 
  -3   5  11        5.12        0.03     18.75 o 
  -1   5  11       32.64       11.81     17.31 o 
   1   5  11        0.32       13.65     18.39 o 
   3   5  11        3.58       10.66     18.45 o 
   5   5  11       19.99       25.32     19.40 o 
   7   5  11        6.81       10.28     17.75 o 
   9   5  11       63.81       73.54     30.27 o 
  11   5  11       35.40       69.57     31.13 o 
  13   5  11       25.69       60.02     27.43 o 
  15   5  11       89.89       95.03     49.83 o 
  17   5  11        0.50       77.28     28.87 o 
  19   5  11        1.43       -9.89     24.53 o 
 -20   6  11        6.41       11.61     40.35 o 
 -18   6  11        0.00       41.18     31.96 o 
 -16   6  11        7.75        0.81     29.29 o 
 -14   6  11       18.12       29.06     29.59 o 
 -12   6  11       14.35       20.12     28.97 o 
 -10   6  11       12.81        9.14     21.87 o 
  -8   6  11      328.14      405.89     56.00 o 
  -6   6  11       18.22       17.20     20.21 o 
  -4   6  11        0.00       18.37     20.42 o 
  -2   6  11      269.16      365.16     73.65 o 
   0   6  11      604.48      759.22     89.54 o 
   2   6  11       39.93       73.94     25.88 o 
   4   6  11       21.80       83.94     26.41 o 
   6   6  11        1.00       29.06     28.00 o 
   8   6  11        3.24       49.80     28.87 o 
  10   6  11       27.21       79.61     30.91 o 
  12   6  11       34.30      134.72     41.86 o 
  -9   7  11       94.12       95.67     40.20 o 
  -7   7  11       15.50       34.79     27.64 o 
  -5   7  11      232.30      220.10     45.35 o 
  -3   7  11       24.51       10.92     24.38 o 
  -1   7  11        3.49      -19.99     30.23 o 
   1   7  11      444.08      614.72     78.54 o 
   3   7  11       45.07       72.81     34.52 o 
 -32   0  12       67.50      101.93     45.25 o 
 -30   0  12        0.34       -4.96     33.83 o 
 -28   0  12       34.47      -23.06     26.94 o 
 -26   0  12        0.02      -42.02     32.32 o 
 -24   0  12       48.19       40.30     29.31 o 
 -22   0  12      709.36      595.45    133.45 o 
 -20   0  12       70.28       92.64     22.20 o 
 -18   0  12        1.13       13.95     20.38 o 
 -16   0  12        1.84       -5.78     15.53 o 
 -14   0  12      236.44      245.97     57.47 o 
 -12   0  12      101.43      142.41     50.29 o 
 -10   0  12      929.55      960.84    115.23 o 
  -8   0  12      235.68      274.11     48.00 o 
  -6   0  12     3721.85     3562.11    422.00 o 
  -4   0  12      186.34      216.70     31.83 o 
  -2   0  12       43.59       47.22     13.63 o 
   0   0  12     1447.35     1530.46    184.67 o 
   2   0  12      147.53      241.36     34.75 o 
   4   0  12      472.04      470.94     60.15 o 
   6   0  12       21.69       48.87     17.65 o 
   8   0  12     3397.32     3203.96    382.33 o 
  10   0  12      157.68      136.23     24.67 o 
  12   0  12    17673.35    16267.60   1931.27 o 
  14   0  12     2382.36     2130.35    318.75 o 
  16   0  12      762.78      698.52    162.34 o 
  18   0  12      405.76      598.55    145.06 o 
  20   0  12       56.72       81.67     48.49 o 
  22   0  12      212.64      240.94     79.09 o 
  24   0  12       15.09       56.03     47.84 o 
  26   0  12       23.81      137.05     59.69 o 
 -33   1  12        1.78       -9.44     47.94 o 
 -31   1  12        1.61       23.63     29.84 o 
 -29   1  12        5.35       -0.23     20.56 o 
 -27   1  12        3.73       -4.23     38.68 o 
 -25   1  12      520.97      646.65    202.76 o 
 -23   1  12        0.92       24.63     14.15 o 
 -21   1  12       22.35       54.81     18.79 o 
 -19   1  12       18.99       24.57     11.73 o 
 -17   1  12       69.99       67.32     17.70 o 
 -15   1  12       26.79       22.90     12.36 o 
 -13   1  12       50.17       47.90     14.10 o 
 -11   1  12      117.05      103.42     20.32 o 
  -9   1  12      465.06      514.68     51.39 o 
  -7   1  12        5.20       13.03      8.04 o 
  -5   1  12     4797.81     4775.23    402.02 o 
  -3   1  12     3485.77     3628.27    306.36 o 
  -1   1  12      125.99      145.16     17.97 o 
   1   1  12      416.02      482.94     44.44 o 
   3   1  12      262.61      307.16     33.45 o 
   5   1  12     1315.11     1262.87    120.04 o 
   7   1  12     1306.17     1148.24    109.91 o 
   9   1  12        0.26        6.96      9.62 o 
  11   1  12      989.32      867.98     96.25 o 
  13   1  12      114.98      117.74     18.77 o 
  15   1  12      947.79      878.84     98.23 o 
  17   1  12      206.44      283.22     52.57 o 
  19   1  12        8.64      -17.53     22.76 o 
  21   1  12       17.84      136.20     45.82 o 
  23   1  12        0.40       51.70     34.00 o 
  25   1  12       70.39       84.19     91.15 o 
 -32   2  12       16.69       19.43     23.20 o 
 -30   2  12       11.95       22.14     20.88 o 
 -28   2  12      374.29      385.41     56.46 o 
 -26   2  12        0.01       -7.29     18.04 o 
 -24   2  12      127.52      101.87     22.75 o 
 -22   2  12       25.73       31.19     16.40 o 
 -20   2  12      366.05      366.24     44.53 o 
 -18   2  12       41.46       38.89     20.68 o 
 -16   2  12       82.65       67.44     14.40 o 
 -14   2  12       36.00       24.38     13.41 o 
 -12   2  12       19.27       26.77     15.18 o 
 -10   2  12      201.49      218.84     24.92 o 
  -8   2  12        1.37        3.83      9.25 o 
  -6   2  12       74.20       70.33     14.86 o 
  -4   2  12        1.12        1.03     15.38 o 
  -2   2  12        0.34        2.62      9.39 o 
   0   2  12       70.52       88.81     19.41 o 
   2   2  12       15.08       -4.31     12.32 o 
   4   2  12       37.76       56.50     16.17 o 
   6   2  12      743.15      780.24     77.43 o 
   8   2  12       50.08       41.13     25.64 o 
  10   2  12       59.92       81.89     15.72 o 
  12   2  12       23.13       14.89     12.35 o 
  14   2  12       56.69       56.24     16.92 o 
  16   2  12       58.58       63.04     27.00 o 
  18   2  12       69.58       67.04     21.16 o 
  20   2  12       93.91       36.82     47.55 o 
  22   2  12       23.29       68.18     31.75 o 
  24   2  12       49.44       56.75     38.79 o 
 -29   3  12      122.09       65.05     25.74 o 
 -27   3  12       11.07       12.44     21.30 o 
 -25   3  12       88.44       40.23     20.87 o 
 -23   3  12        1.62       17.83     18.73 o 
 -21   3  12      401.17      469.12     57.32 o 
 -19   3  12       60.53       75.41     21.33 o 
 -17   3  12        0.54        5.63     17.26 o 
 -15   3  12       85.44       69.80     18.14 o 
 -13   3  12        5.81       -4.22     12.55 o 
 -11   3  12     1177.69     1218.70    153.09 o 
  -9   3  12      407.95      491.51     67.23 o 
  -7   3  12      199.89      236.07     32.51 o 
  -5   3  12     4634.54     4381.82    456.99 o 
  -3   3  12      157.47      211.16     31.89 o 
  -1   3  12       15.15       13.84     12.53 o 
   1   3  12       43.61       18.93     17.49 o 
   3   3  12       61.67       50.11     14.66 o 
   5   3  12      225.85      282.63     37.79 o 
   7   3  12       10.55        4.86     12.05 o 
   9   3  12        0.16       -7.30     12.92 o 
  11   3  12      173.61      220.63     40.65 o 
  13   3  12      596.95      531.34     75.35 o 
  15   3  12      183.83      142.78     28.29 o 
  17   3  12        9.40       12.53     20.31 o 
  19   3  12       13.69       26.09     22.00 o 
  21   3  12        0.94       22.52     31.62 o 
  23   3  12       17.15       60.47     33.70 o 
 -28   4  12       28.98      -30.80     40.40 o 
 -26   4  12       10.53        5.96     49.05 o 
 -24   4  12      248.05      236.83     59.83 o 
 -22   4  12       55.80       42.26     31.51 o 
 -20   4  12      152.42      149.19     37.95 o 
 -18   4  12      141.38      121.07     37.93 o 
 -16   4  12       10.32        8.43     26.75 o 
 -14   4  12       42.11       63.93     19.91 o 
 -12   4  12       12.39       -0.69     14.75 o 
 -10   4  12      473.99      456.98     56.76 o 
  -8   4  12       93.98       78.47     20.28 o 
  -6   4  12     1212.68     1430.14    156.17 o 
  -4   4  12      107.20      139.06     24.58 o 
  -2   4  12     5720.37     5315.58    554.55 o 
   0   4  12        6.87      -19.19     12.79 o 
   2   4  12      179.22      144.10     25.58 o 
   4   4  12       37.98       -1.66     13.44 o 
   6   4  12       95.83       96.50     20.55 o 
   8   4  12      111.97       83.54     23.17 o 
  10   4  12       27.33       31.32     24.50 o 
  12   4  12       86.26      112.72     30.10 o 
  14   4  12       96.07      100.44     29.11 o 
  16   4  12        4.71       21.76     32.91 o 
  18   4  12       21.42       32.83     23.80 o 
  20   4  12        0.74      -23.47     31.99 o 
 -23   5  12        5.95      -42.64     28.43 o 
 -21   5  12      120.07      111.16     45.92 o 
 -19   5  12      357.07      345.92     60.92 o 
 -17   5  12      402.78      372.24     62.12 o 
 -15   5  12        5.89       28.79     28.80 o 
 -13   5  12        5.12       44.33     28.91 o 
 -11   5  12       21.90       45.09     21.43 o 
  -9   5  12      109.23      140.82     30.00 o 
  -7   5  12       23.93      -26.85     17.90 o 
  -5   5  12       90.55      143.77     33.28 o 
  -3   5  12        2.30        8.49     18.33 o 
  -1   5  12      147.72      132.72     28.93 o 
   1   5  12      324.55      288.61     42.16 o 
   3   5  12      269.37      272.26     40.29 o 
   5   5  12        1.73        0.83     16.78 o 
   7   5  12      124.81       39.02     22.60 o 
   9   5  12        4.72       -0.89     23.30 o 
  11   5  12        3.20       -0.31     23.22 o 
  13   5  12       65.58        0.44     25.04 o 
  15   5  12        6.46       -1.59     23.79 o 
  17   5  12       15.76       52.96     33.92 o 
 -18   6  12       56.98       13.31     31.64 o 
 -16   6  12       88.93       94.98     36.65 o 
 -14   6  12      129.45       65.49     32.27 o 
 -12   6  12      550.80      576.77     85.04 o 
 -10   6  12      403.29      507.19     66.60 o 
  -8   6  12        0.54        0.35     21.48 o 
  -6   6  12       57.11       77.68     24.49 o 
  -4   6  12       77.70      114.00     28.07 o 
  -2   6  12      380.96      441.64     63.00 o 
   0   6  12      106.11      111.62     27.72 o 
   2   6  12        0.02       62.63     40.69 o 
   4   6  12       54.50       77.63     26.37 o 
   6   6  12       11.17       15.34     27.65 o 
   8   6  12       27.71       79.11     31.32 o 
  10   6  12       42.10       56.74     30.46 o 
  12   6  12        1.53       22.11     40.13 o 
 -31   1  13        0.84       71.48     31.01 o 
 -29   1  13        1.91      -14.50     44.50 o 
 -27   1  13      140.75      118.40     25.34 o 
 -25   1  13       34.00       40.77     20.81 o 
 -23   1  13       66.27       93.75     20.44 o 
 -21   1  13      147.05      163.08     25.32 o 
 -19   1  13       34.29       40.33     13.48 o 
 -17   1  13        6.06        8.51     11.31 o 
 -15   1  13       75.23       80.56     17.28 o 
 -13   1  13       41.02       45.55     22.83 o 
 -11   1  13      710.26      714.19     70.31 o 
  -9   1  13       17.64        4.44      9.23 o 
  -7   1  13       99.65      103.11     15.85 o 
  -5   1  13        2.35       19.71     10.68 o 
  -3   1  13       35.27       42.43     12.69 o 
  -1   1  13     1148.69     1168.73    110.46 o 
   1   1  13        0.57        2.75      9.57 o 
   3   1  13       92.62      112.18     16.67 o 
   5   1  13      253.02      246.81     28.50 o 
   7   1  13     1282.41     1276.44    137.90 o 
   9   1  13     5862.91     5349.08    497.04 o 
  11   1  13     1064.00      912.25     89.84 o 
  13   1  13      666.86      686.09     68.83 o 
  15   1  13      273.85      302.75     41.09 o 
  17   1  13       81.49      123.15     26.13 o 
  19   1  13       99.43       97.17     36.48 o 
  21   1  13        0.38      -14.40     86.62 o 
  23   1  13       20.80       13.58     42.77 o 
  25   1  13        6.86        2.70     34.30 o 
 -30   2  13       65.07       41.90     22.74 o 
 -28   2  13      599.91      504.03     69.37 o 
 -26   2  13      493.84      451.24     64.42 o 
 -24   2  13       50.52       41.93     18.95 o 
 -22   2  13        0.17       31.53     18.23 o 
 -20   2  13        3.62       23.57     17.28 o 
 -18   2  13        8.97       17.15     12.65 o 
 -16   2  13        8.68       27.66     12.11 o 
 -14   2  13      194.08      211.85     26.67 o 
 -12   2  13       39.63       42.66     12.41 o 
 -10   2  13       61.23       12.27     21.77 o 
  -8   2  13     1250.66     1158.99    125.62 o 
  -6   2  13        9.25       11.39     10.16 o 
  -4   2  13       21.04        6.76     10.98 o 
  -2   2  13        0.75        7.28      9.93 o 
   0   2  13       25.18       10.07     12.72 o 
   2   2  13      199.92      229.47     31.21 o 
   4   2  13        7.08      -13.82      9.73 o 
   6   2  13     1535.84     1391.17    132.56 o 
   8   2  13       77.38       78.77     25.65 o 
  10   2  13      178.30      210.87     27.46 o 
  12   2  13       45.33       39.09     18.72 o 
  14   2  13      188.82      245.58     36.52 o 
  16   2  13      292.65      313.52     43.22 o 
  18   2  13      106.87      105.43     26.70 o 
  20   2  13        5.64       -8.51     27.97 o 
  22   2  13       29.29       45.53     33.37 o 
  24   2  13      205.05      296.69     72.47 o 
 -29   3  13      327.83      219.22     40.84 o 
 -27   3  13      511.35      421.88     86.48 o 
 -25   3  13       17.78       32.30     22.17 o 
 -23   3  13      369.82      284.34     41.40 o 
 -21   3  13      151.39      210.56     52.77 o 
 -19   3  13       10.40      -15.80     35.87 o 
 -17   3  13      258.08      318.73     60.76 o 
 -15   3  13       34.70       21.42     20.03 o 
 -13   3  13       73.37       29.61     20.44 o 
 -11   3  13     2137.51     1974.60    209.66 o 
  -9   3  13     3174.27     3119.06    325.08 o 
  -7   3  13      177.36      192.70     31.57 o 
  -5   3  13      536.81      616.23     72.01 o 
  -3   3  13       91.00       77.61     17.84 o 
  -1   3  13      132.18       87.92     18.67 o 
   1   3  13        0.12      -12.95     22.92 o 
   3   3  13       46.22       44.49     13.97 o 
   5   3  13      229.34      247.59     36.12 o 
   7   3  13      150.29      188.88     89.98 o 
   9   3  13       35.19       41.87     18.51 o 
  11   3  13       74.63       62.60     24.34 o 
  13   3  13       34.77       36.37     22.55 o 
  15   3  13      161.25      121.08     32.60 o 
  17   3  13        2.91       45.01     32.66 o 
  19   3  13      210.19      208.51     42.59 o 
  21   3  13       61.00      104.42     37.68 o 
 -26   4  13        1.14        0.02     58.67 o 
 -24   4  13        0.10       38.92     29.64 o 
 -22   4  13       31.73       41.73     30.89 o 
 -20   4  13        0.85       12.69     28.08 o 
 -18   4  13       33.77       23.67     27.53 o 
 -16   4  13       51.64       88.77     43.37 o 
 -14   4  13        2.96       13.57     23.45 o 
 -12   4  13      542.92      539.79     67.12 o 
 -10   4  13      812.29      731.14     83.52 o 
  -8   4  13      634.96      699.36     81.70 o 
  -6   4  13       78.57       91.38     20.72 o 
  -4   4  13     1450.11     1556.33    167.50 o 
  -2   4  13      146.44      229.78     34.35 o 
   0   4  13      410.93      408.80     74.52 o 
   2   4  13       71.44      107.99     32.35 o 
   4   4  13      134.81      110.23     26.84 o 
   6   4  13      250.94      260.22     45.91 o 
   8   4  13      625.42      520.87     64.60 o 
  10   4  13       19.47       17.28     22.80 o 
  12   4  13      111.60      119.86     31.93 o 
  14   4  13      199.59      152.53     34.47 o 
  16   4  13       13.32       17.94     24.04 o 
  18   4  13       32.41       53.41     27.26 o 
 -23   5  13        7.75       51.49     35.27 o 
 -21   5  13      102.76       67.32     42.04 o 
 -19   5  13      135.94      192.90     99.36 o 
 -17   5  13       14.37      109.10     52.40 o 
 -15   5  13        4.50       18.01     29.59 o 
 -13   5  13       38.01       55.20     30.80 o 
 -11   5  13       20.39       37.27     22.15 o 
  -9   5  13       42.72       31.68     21.49 o 
  -7   5  13        0.27       -6.61     22.55 o 
  -5   5  13      124.32      116.10     27.68 o 
  -3   5  13      181.05      166.38     31.10 o 
  -1   5  13       12.83        4.73     17.67 o 
   1   5  13        0.00       52.07     20.80 o 
   3   5  13       65.38       90.00     24.99 o 
   5   5  13      168.52      197.32     76.56 o 
   7   5  13        0.07       23.06     22.88 o 
   9   5  13       66.99      163.42     36.93 o 
  11   5  13       22.02       76.83     31.22 o 
  13   5  13       61.64      105.34     32.82 o 
  15   5  13       16.48        4.00     25.18 o 
 -16   6  13        9.17       56.86     34.87 o 
 -14   6  13      239.74      217.26     46.67 o 
 -12   6  13      672.54      866.18    116.63 o 
 -10   6  13      898.65     1088.80    151.79 o 
  -8   6  13       79.40      162.41     52.19 o 
  -6   6  13       61.10       90.08     27.07 o 
  -4   6  13        9.54       18.53     21.66 o 
  -2   6  13        1.56       41.07     27.31 o 
   0   6  13       12.21      -10.62     21.50 o 
   2   6  13        5.71       26.52     22.43 o 
   4   6  13        3.69       33.05     21.71 o 
   6   6  13       25.33       19.54     29.32 o 
   8   6  13       14.03      -14.18     29.05 o 
 -32   0  14        3.20       12.93     40.94 o 
 -30   0  14       41.77      115.93     48.48 o 
 -28   0  14     1936.38     1834.70    384.20 o 
 -26   0  14      629.61      641.51    148.09 o 
 -24   0  14      179.87      297.40     79.31 o 
 -22   0  14      156.13      183.39     55.60 o 
 -20   0  14       65.89       56.82     21.90 o 
 -18   0  14       31.23       16.74     33.29 o 
 -16   0  14      169.65      192.96     38.23 o 
 -14   0  14      140.96      165.82     37.61 o 
 -12   0  14     1299.15     1283.47    157.93 o 
 -10   0  14     6516.37     6594.49    783.88 o 
  -8   0  14     6534.90     6533.44    774.36 o 
  -6   0  14      139.58      131.67     24.00 o 
  -4   0  14       51.98       88.30     19.81 o 
  -2   0  14     1180.94     1114.08    137.42 o 
   0   0  14      271.89      257.37     46.67 o 
   2   0  14       18.47       23.05     13.58 o 
   4   0  14       13.07       11.80     13.15 o 
   6   0  14      682.27      685.47     88.25 o 
   8   0  14     3857.23     3606.61    536.32 o 
  10   0  14     5211.14     5034.83    747.86 o 
  12   0  14      699.33      728.85    117.36 o 
  14   0  14        0.30       20.55     18.02 o 
  16   0  14      138.52      194.17     66.59 o 
  18   0  14       28.15       74.77     51.07 o 
  20   0  14       25.78      -11.21     48.05 o 
  24   0  14       13.66      -39.22     44.82 o 
 -31   1  14        4.64       -2.64     32.97 o 
 -29   1  14       48.83       57.80     36.09 o 
 -27   1  14        0.50       27.48     23.50 o 
 -25   1  14       10.68       35.33     33.29 o 
 -23   1  14       14.18      -24.13     16.09 o 
 -21   1  14      121.88      135.11     23.51 o 
 -19   1  14        8.50       13.00     12.63 o 
 -17   1  14       25.38       29.57     12.99 o 
 -15   1  14      331.83      276.88     31.52 o 
 -13   1  14       64.07       47.40     13.13 o 
 -11   1  14      832.67      892.64     86.47 o 
  -9   1  14       35.48       24.56     15.88 o 
  -7   1  14       70.28       67.75     13.90 o 
  -5   1  14      295.61      363.46     38.18 o 
  -3   1  14        9.89        1.38      9.74 o 
  -1   1  14      177.42      144.57     22.68 o 
   1   1  14      166.06      230.44     27.83 o 
   3   1  14       18.21       22.11     10.22 o 
   5   1  14       10.34        2.83      9.25 o 
   7   1  14     7801.29     7192.03    667.07 o 
   9   1  14      691.50      809.45     78.52 o 
  11   1  14      520.56      465.68     49.90 o 
  13   1  14      220.45      226.55     28.58 o 
  15   1  14       70.65       10.13     17.39 o 
  17   1  14        8.95        1.61     31.23 o 
  19   1  14      108.26      187.02     50.21 o 
  21   1  14        1.11      -14.87     35.45 o 
  23   1  14        6.12        9.50     34.51 o 
 -30   2  14      348.46      378.24     57.57 o 
 -28   2  14      512.11      465.84     65.88 o 
 -26   2  14      221.21      231.86     78.57 o 
 -24   2  14       83.41       86.95     24.11 o 
 -22   2  14       16.38      -15.61     16.32 o 
 -20   2  14       35.48       15.42     18.43 o 
 -18   2  14        0.00       10.87     17.94 o 
 -16   2  14       29.07       26.42     17.81 o 
 -14   2  14      131.21      178.39     26.50 o 
 -12   2  14      132.11      144.63     24.09 o 
 -10   2  14      938.80      945.43    103.68 o 
  -8   2  14        0.11       12.46     12.10 o 
  -6   2  14      111.70      107.34     19.07 o 
  -4   2  14      282.01      276.44     42.65 o 
  -2   2  14        3.13       -0.64      9.95 o 
   0   2  14      176.93      144.47     22.96 o 
   2   2  14      950.78      941.40    104.10 o 
   4   2  14      830.88      742.63     84.04 o 
   6   2  14      241.54      285.82     36.99 o 
   8   2  14     2347.30     1942.90    240.91 o 
  10   2  14      932.16      886.57     89.12 o 
  12   2  14      256.49      288.32     43.17 o 
  14   2  14       24.53       48.99     22.63 o 
  16   2  14       70.93      127.80     34.18 o 
  18   2  14        1.49       -6.71     22.39 o 
  20   2  14      171.98      282.53     65.78 o 
  22   2  14      237.82      513.14     80.48 o 
 -27   3  14       10.71       67.06     33.80 o 
 -25   3  14      290.50      342.67     57.82 o 
 -23   3  14       79.22      103.56     51.52 o 
 -21   3  14        0.83        3.52     29.52 o 
 -19   3  14       94.93      111.62     30.04 o 
 -17   3  14       69.87       58.69     38.03 o 
 -15   3  14       29.59       30.51     21.65 o 
 -13   3  14      121.51      124.26     24.72 o 
 -11   3  14      224.18      232.58     34.00 o 
  -9   3  14      159.69      158.67     26.46 o 
  -7   3  14     5381.39     4851.01    505.99 o 
  -5   3  14      249.31      245.95     37.86 o 
  -3   3  14      141.11      160.24     28.15 o 
  -1   3  14      249.72      291.41     38.76 o 
   1   3  14        1.24        4.65     11.46 o 
   3   3  14        2.65        8.12     19.48 o 
   5   3  14      141.70      103.44     21.94 o 
   7   3  14     1571.81     1335.76    145.75 o 
   9   3  14      345.08      287.48     46.75 o 
  11   3  14       76.20       93.77     28.02 o 
  13   3  14       64.75       57.48     25.73 o 
  15   3  14        0.25       15.88     27.29 o 
  17   3  14       36.10       37.30     26.21 o 
  19   3  14        0.56       27.84     25.36 o 
  21   3  14        4.39       20.52     39.90 o 
 -26   4  14       16.11       72.63     62.88 o 
 -24   4  14        9.50        7.93     28.69 o 
 -22   4  14      181.83      225.39     59.03 o 
 -20   4  14       10.84       -3.57     29.34 o 
 -18   4  14       26.99       25.79     27.04 o 
 -16   4  14        5.07       -4.09     27.53 o 
 -14   4  14      573.52      605.86     74.11 o 
 -12   4  14      313.09      257.93     39.53 o 
 -10   4  14      776.23      738.12     84.20 o 
  -8   4  14      713.92      788.42     89.52 o 
  -6   4  14       15.38       36.69     30.67 o 
  -4   4  14      374.16      368.60     48.95 o 
  -2   4  14      208.37      260.07     38.74 o 
   0   4  14      100.16       93.57     27.34 o 
   2   4  14       10.66       33.04     45.07 o 
   4   4  14      670.79      660.80     78.35 o 
   6   4  14      245.10      267.85     39.85 o 
   8   4  14        1.17       18.05     23.22 o 
  10   4  14       34.94       93.04     79.73 o 
  12   4  14       25.39       70.96     25.49 o 
  14   4  14        5.57       13.02     23.13 o 
  16   4  14        3.96       13.32     25.10 o 
  18   4  14       12.52       -6.55     26.74 o 
 -21   5  14        2.14        3.99     31.44 o 
 -19   5  14        9.09       29.01     31.40 o 
 -17   5  14       64.85      115.99     36.05 o 
 -15   5  14        2.12       20.63     30.51 o 
 -13   5  14      195.65      206.47     51.79 o 
 -11   5  14       52.24      112.86     28.69 o 
  -9   5  14       33.16       47.98     22.78 o 
  -7   5  14       60.85       38.37     22.48 o 
  -5   5  14      189.57      214.48     36.18 o 
  -3   5  14        2.12       -7.41     28.68 o 
  -1   5  14       12.48       37.77     20.23 o 
   1   5  14       76.59       79.58     33.09 o 
   3   5  14       26.04       -0.91     20.15 o 
   5   5  14       23.78       27.89     20.92 o 
   7   5  14        7.00       42.85     25.93 o 
   9   5  14       62.31       49.18     29.35 o 
  11   5  14        0.02       39.63     32.31 o 
  13   5  14       44.46      104.18     39.90 o 
 -14   6  14      486.78      427.99     94.33 o 
 -12   6  14      456.63      390.61     65.54 o 
 -10   6  14        0.19       10.33     24.38 o 
  -8   6  14       35.44       42.43     35.46 o 
  -6   6  14       95.24      158.69     44.48 o 
  -4   6  14       14.42       33.16     24.84 o 
  -2   6  14        0.19       50.76     23.31 o 
   0   6  14        0.53      -12.72     20.12 o 
   2   6  14       12.97       14.65     21.25 o 
   4   6  14       15.36      -11.29     24.08 o 
   6   6  14        0.08      -15.03     26.04 o 
 -29   1  15      469.36      333.20    109.39 o 
 -27   1  15      355.85      213.35     45.34 o 
 -25   1  15       20.70       18.29     24.13 o 
 -23   1  15        0.00       -4.53     20.82 o 
 -21   1  15        5.34        6.13     16.67 o 
 -19   1  15        8.64       14.33     13.71 o 
 -17   1  15      105.68      119.11     18.65 o 
 -15   1  15       19.73       15.17     12.32 o 
 -13   1  15       49.09       42.35     13.10 o 
 -11   1  15      259.34      332.34     35.60 o 
  -9   1  15     1081.89     1309.30    124.88 o 
  -7   1  15        4.05       28.94     13.71 o 
  -5   1  15      334.32      392.96     47.54 o 
  -3   1  15      263.89      263.21     34.37 o 
  -1   1  15       33.61       23.80     11.64 o 
   1   1  15      509.43      618.05     69.59 o 
   3   1  15      166.57      193.84     25.25 o 
   5   1  15     5650.70     5662.37    525.59 o 
   7   1  15     1178.45     1234.64    119.04 o 
   9   1  15      437.41      455.03     55.54 o 
  11   1  15      177.26      218.43     29.88 o 
  13   1  15        6.93       28.57     21.27 o 
  15   1  15        6.75       -9.34     17.85 o 
  17   1  15      112.68      102.87     40.68 o 
  19   1  15        0.12      -11.80     34.15 o 
  21   1  15       64.93        5.15     35.38 o 
 -28   2  15      208.32      188.81     49.63 o 
 -26   2  15       16.75       12.75     20.71 o 
 -24   2  15        0.22       -8.11     23.98 o 
 -22   2  15       14.82       58.92     21.51 o 
 -20   2  15        4.82       34.01     18.61 o 
 -18   2  15       58.36       28.10     18.78 o 
 -16   2  15       33.49      -10.75     24.45 o 
 -14   2  15      129.60      166.86     27.38 o 
 -12   2  15     2044.08     2067.65    218.51 o 
 -10   2  15      294.39      280.06     37.53 o 
  -8   2  15      188.16      200.04     36.66 o 
  -6   2  15      244.91      275.33     36.59 o 
  -4   2  15       79.01       54.24     17.47 o 
  -2   2  15        6.07       -0.14     17.67 o 
   0   2  15      194.52      256.72     34.22 o 
   2   2  15      114.16      127.74     21.79 o 
   4   2  15      614.02      583.60     67.13 o 
   6   2  15      234.70      153.78     24.62 o 
   8   2  15     1641.81     1477.53    158.78 o 
  10   2  15      433.06      434.51     61.57 o 
  12   2  15        4.48        4.06     19.88 o 
  14   2  15       19.02       72.82     32.36 o 
  16   2  15       33.96       58.47     29.89 o 
  18   2  15       58.94      108.82     39.51 o 
  20   2  15       75.85      169.61     51.43 o 
 -27   3  15       11.38       17.73     57.10 o 
 -25   3  15        1.23       -7.91     25.75 o 
 -23   3  15        5.33       14.14     58.07 o 
 -21   3  15       22.58       39.62     28.30 o 
 -19   3  15        1.02       30.94     26.19 o 
 -17   3  15       30.13       16.79     20.16 o 
 -15   3  15       23.22       33.26     30.01 o 
 -13   3  15       66.45       61.78     20.85 o 
 -11   3  15      615.11      706.20     81.79 o 
  -9   3  15     3082.34     2868.05    303.16 o 
  -7   3  15       41.81       52.40     19.67 o 
  -5   3  15      569.67      515.99     62.50 o 
  -3   3  15      133.70      120.63     28.09 o 
  -1   3  15      180.20      202.56     35.40 o 
   1   3  15       25.51       59.45     28.93 o 
   3   3  15        7.31       10.19     14.05 o 
   5   3  15       71.80      124.33     43.05 o 
   7   3  15       81.22       79.65     20.58 o 
   9   3  15      457.03      361.12     47.44 o 
  11   3  15      228.16      149.89     34.61 o 
  13   3  15        3.35        2.28     22.63 o 
  15   3  15       31.78       42.38     24.39 o 
  17   3  15       11.04       33.20     25.20 o 
  19   3  15        1.57       13.14     27.58 o 
 -24   4  15       48.35      101.89     36.38 o 
 -22   4  15        3.06      -24.12     63.14 o 
 -20   4  15        2.33      -21.89     29.73 o 
 -18   4  15      141.20       68.53     32.19 o 
 -16   4  15       60.52       66.52     30.97 o 
 -14   4  15       19.10       48.18     22.08 o 
 -12   4  15       14.79       20.84     20.03 o 
 -10   4  15      395.48      350.37     59.01 o 
  -8   4  15      663.16      687.59     82.28 o 
  -6   4  15      700.15      685.73     79.64 o 
  -4   4  15      470.65      581.56     70.62 o 
  -2   4  15       83.13       90.14     24.01 o 
   0   4  15       11.43       17.23     18.60 o 
   2   4  15      186.58      297.34     62.71 o 
   4   4  15      428.23      474.48     60.12 o 
   6   4  15      334.34      323.87     45.11 o 
   8   4  15        1.70        2.98     24.07 o 
  10   4  15      139.14      141.08     36.50 o 
  12   4  15       60.56       82.72     34.69 o 
  14   4  15       34.32        1.99     23.29 o 
  16   4  15        0.02       30.51     26.46 o 
 -19   5  15       51.48       55.65     39.76 o 
 -17   5  15      125.07      149.32     39.26 o 
 -15   5  15       88.66      111.05     38.80 o 
 -13   5  15        9.03      -15.94     22.08 o 
 -11   5  15       91.44       78.37     26.92 o 
  -9   5  15      221.47      250.27     41.36 o 
  -7   5  15        4.01       11.83     28.06 o 
  -5   5  15       14.10       -1.84     18.80 o 
  -3   5  15       15.60       31.55     20.69 o 
  -1   5  15       30.92       14.53     19.75 o 
   1   5  15        9.09        2.59     29.70 o 
   3   5  15       55.61      -16.59     30.92 o 
   5   5  15       24.93       -0.57     20.84 o 
   7   5  15        0.11       14.82     25.69 o 
   9   5  15      247.88      369.36     59.32 o 
  11   5  15        0.20       37.98     30.09 o 
 -10   6  15        5.24      -37.10     24.73 o 
  -8   6  15      440.44      674.39     85.13 o 
  -6   6  15      263.88      276.09     45.43 o 
  -4   6  15        6.90       17.16     39.16 o 
  -2   6  15       38.99       75.59     39.73 o 
   0   6  15        4.75       43.32     24.95 o 
   2   6  15       10.81       50.79     26.14 o 
 -30   0  16       10.76       67.23     44.82 o 
 -28   0  16       39.61      130.80     54.09 o 
 -26   0  16       10.41       44.39     38.57 o 
 -24   0  16        0.08       25.64     35.12 o 
 -22   0  16       45.47       57.67     35.77 o 
 -20   0  16       72.74       89.19     29.18 o 
 -18   0  16      399.84      334.83     60.56 o 
 -16   0  16      964.12      865.65    134.12 o 
 -14   0  16      445.59      469.49     77.02 o 
 -12   0  16      419.51      433.76     80.08 o 
 -10   0  16        3.76       24.96     19.56 o 
  -8   0  16      144.02      109.96     44.72 o 
  -6   0  16      660.41      744.51    116.94 o 
  -4   0  16      121.62      138.05     42.33 o 
  -2   0  16        2.48      -14.57     24.92 o 
   0   0  16        0.80       -7.53     17.35 o 
   2   0  16      587.78      650.28    106.69 o 
   4   0  16     1022.74     1011.77    159.26 o 
   6   0  16     1608.55     1325.48    204.17 o 
   8   0  16        8.99       11.98     17.10 o 
  10   0  16      309.40      288.71     55.91 o 
  12   0  16       38.16        1.61     20.00 o 
  14   0  16      194.10      264.74    101.72 o 
  16   0  16       25.73       10.34     51.50 o 
  18   0  16        0.03        7.54     50.85 o 
  20   0  16      161.67      128.01     68.74 o 
 -29   1  16        5.75       -3.26     24.30 o 
 -27   1  16       10.38       13.62     23.08 o 
 -25   1  16       69.11      127.08     71.97 o 
 -23   1  16        5.10        8.38     23.10 o 
 -21   1  16        4.95        7.81     26.02 o 
 -19   1  16       33.03       34.51     16.83 o 
 -17   1  16      341.33      397.55     48.23 o 
 -15   1  16       36.82       48.18     15.53 o 
 -13   1  16        0.33       28.49     13.26 o 
 -11   1  16      314.94      281.05     37.45 o 
  -9   1  16      236.22      234.98     42.83 o 
  -7   1  16       27.84       37.15     15.07 o 
  -5   1  16        0.55        2.34     11.86 o 
  -3   1  16        3.83        0.65     11.54 o 
  -1   1  16      795.69      752.68     82.49 o 
   1   1  16     1147.62     1219.95    132.72 o 
   3   1  16      211.77      182.28     27.48 o 
   5   1  16       24.08       25.45     19.10 o 
   7   1  16      309.48      308.50     36.01 o 
   9   1  16        0.05       -3.33     15.71 o 
  11   1  16       37.37       17.07     16.03 o 
  13   1  16       12.01        0.86     22.65 o 
  15   1  16      209.47      309.26     50.80 o 
  17   1  16        4.47       13.52     35.16 o 
  19   1  16      103.50      107.50     46.48 o 
 -28   2  16       54.01       85.62     35.77 o 
 -26   2  16       21.63       14.86     22.13 o 
 -24   2  16        4.81      -18.45     32.12 o 
 -22   2  16        0.60      -30.05     22.99 o 
 -20   2  16       32.50       -3.21     33.64 o 
 -18   2  16      249.19      204.26     51.44 o 
 -16   2  16      108.47      108.22     24.47 o 
 -14   2  16        0.25        1.46     15.79 o 
 -12   2  16      223.01      238.56     35.16 o 
 -10   2  16        0.00       19.98     15.78 o 
  -8   2  16       76.97       57.96     17.00 o 
  -6   2  16       12.58       -9.12     19.63 o 
  -4   2  16       76.24       92.97     20.05 o 
  -2   2  16      100.64       74.78     18.80 o 
   0   2  16       69.75       95.14     19.88 o 
   2   2  16      167.58      221.75     32.00 o 
   4   2  16      282.21      230.13     59.23 o 
   6   2  16      414.45      476.70     57.73 o 
   8   2  16       26.50       11.78     14.10 o 
  10   2  16       49.83       37.12     17.00 o 
  12   2  16      368.84      401.93     64.71 o 
  14   2  16       14.79       34.98     24.11 o 
  16   2  16       76.09      142.43     84.15 o 
  18   2  16       58.18      102.36     55.17 o 
 -25   3  16        3.63       64.57     30.76 o 
 -23   3  16       25.48       42.40     29.19 o 
 -21   3  16        6.53      -39.55     26.37 o 
 -19   3  16       75.03      144.11     35.43 o 
 -17   3  16        2.21       54.02     22.25 o 
 -15   3  16      683.03      795.93     96.74 o 
 -13   3  16        0.00       10.28     19.14 o 
 -11   3  16     2055.19     2089.74    224.97 o 
  -9   3  16      118.97      144.10     27.60 o 
  -7   3  16      312.45      279.18     38.21 o 
  -5   3  16       42.64        6.49     15.86 o 
  -3   3  16      132.03      139.42     26.84 o 
  -1   3  16        0.00        0.87     14.59 o 
   1   3  16        7.52       34.62     17.15 o 
   3   3  16       86.06       53.07     25.04 o 
   5   3  16       14.21       -1.80     20.44 o 
   7   3  16        1.96       -9.56     19.41 o 
   9   3  16        4.24       26.56     17.66 o 
  11   3  16       84.56      127.01     31.55 o 
  13   3  16       17.28       22.57     45.93 o 
  15   3  16        0.14       10.44     23.54 o 
  17   3  16      265.80      330.33     57.90 o 
 -22   4  16        1.62       32.76     55.46 o 
 -20   4  16        3.36      269.35    232.67 o 
 -18   4  16      131.27       74.77     31.46 o 
 -16   4  16       75.41      143.40     59.40 o 
 -14   4  16        1.96        6.03     21.25 o 
 -12   4  16       29.92       26.97     20.38 o 
 -10   4  16      395.80      422.09     78.64 o 
  -8   4  16      231.77      192.50     37.14 o 
  -6   4  16        0.57      -23.99     15.99 o 
  -4   4  16        0.23      -12.09     17.77 o 
  -2   4  16       85.98       88.96     24.30 o 
   0   4  16       22.84       39.28     39.49 o 
   2   4  16       92.81       97.22     24.44 o 
   4   4  16       25.01        1.32     31.76 o 
   6   4  16       19.25       -0.51     17.90 o 
   8   4  16      100.89       65.45     27.84 o 
  10   4  16        2.32       54.78     26.69 o 
  12   4  16        4.11       35.60     34.12 o 
  14   4  16        3.22       40.90     29.65 o 
 -17   5  16       89.04       97.16     36.47 o 
 -15   5  16        0.02       29.45     31.39 o 
 -13   5  16      156.32      251.22     45.01 o 
 -11   5  16       38.77       35.91     23.51 o 
  -9   5  16        6.36      -22.19     21.98 o 
  -7   5  16       32.39       89.76     26.05 o 
  -5   5  16        0.73       10.57     21.33 o 
  -3   5  16       33.81       28.72     23.34 o 
  -1   5  16       85.25       53.06     23.91 o 
   1   5  16        8.30       -1.56     20.68 o 
   3   5  16       16.42       61.05     23.44 o 
   5   5  16      113.64      105.23     28.53 o 
   7   5  16        2.51       31.00     38.45 o 
   9   5  16        4.17      -33.54     35.32 o 
 -27   1  17        6.00       36.52     27.13 o 
 -25   1  17        4.32        3.70     25.33 o 
 -23   1  17       12.28       19.62     24.25 o 
 -21   1  17        3.15       12.87     38.38 o 
 -19   1  17       12.00       16.39     17.87 o 
 -17   1  17      548.66      662.92     76.57 o 
 -15   1  17      237.55      279.62     65.86 o 
 -13   1  17      175.27      204.36     35.47 o 
 -11   1  17       77.70       70.37     20.10 o 
  -9   1  17        9.82        5.34     19.78 o 
  -7   1  17       99.16      103.73     21.81 o 
  -5   1  17       48.00       95.90     19.93 o 
  -3   1  17       12.75       22.25     14.59 o 
  -1   1  17      551.59      608.24     68.72 o 
   1   1  17     3740.02     3588.89    375.98 o 
   3   1  17     4182.11     4101.82    424.58 o 
   5   1  17       98.53       62.33     19.85 o 
   7   1  17       69.03       56.86     24.32 o 
   9   1  17       19.54       29.17     17.46 o 
  11   1  17        0.02      -22.76     15.17 o 
  13   1  17       56.12       79.93     38.40 o 
  15   1  17       39.23       25.76     24.37 o 
  17   1  17        0.29       18.43     41.28 o 
  19   1  17       68.69       99.25     44.40 o 
 -26   2  17        3.40      -33.62     34.91 o 
 -24   2  17        7.83      -30.85     33.04 o 
 -22   2  17       79.72       69.90     30.93 o 
 -20   2  17       26.08       55.97     39.78 o 
 -18   2  17      162.44      189.26     34.11 o 
 -16   2  17       35.75        4.77     20.07 o 
 -14   2  17      633.16      713.64     82.55 o 
 -12   2  17      168.65      224.26     34.20 o 
 -10   2  17      631.40      630.36     73.02 o 
  -8   2  17        1.22        7.53     15.87 o 
  -6   2  17       90.98       85.14     20.32 o 
  -4   2  17        0.13       11.86     14.56 o 
  -2   2  17      331.44      374.91     47.62 o 
   0   2  17     5691.04     5409.63    564.49 o 
   2   2  17      816.09      895.18     99.57 o 
   4   2  17      272.21      326.90     42.94 o 
   6   2  17      335.05      313.11     42.37 o 
   8   2  17       14.56       37.34     18.54 o 
  10   2  17       39.58       68.74     20.68 o 
  12   2  17       27.89      113.55     35.35 o 
  14   2  17      147.07      112.30     35.84 o 
  16   2  17       28.02       28.68     26.18 o 
 -25   3  17       26.25       37.42     55.65 o 
 -23   3  17        0.76       38.13     39.56 o 
 -21   3  17        0.70        7.22     37.35 o 
 -19   3  17       80.65       54.46     32.80 o 
 -17   3  17     1145.02      926.18    106.39 o 
 -15   3  17      862.77      860.59     99.93 o 
 -13   3  17        7.67       14.26     20.86 o 
 -11   3  17      294.82      419.33     71.98 o 
  -9   3  17      183.75      163.64     31.35 o 
  -7   3  17        0.61       30.49     25.29 o 
  -5   3  17      116.21      111.19     25.14 o 
  -3   3  17       57.28       12.85     22.77 o 
  -1   3  17        0.10       28.83     19.47 o 
   1   3  17      252.16      303.58     42.90 o 
   3   3  17       27.96       24.14     17.94 o 
   5   3  17      307.32      327.34     45.14 o 
   7   3  17       67.06      104.91     26.87 o 
   9   3  17        0.61       34.69     22.17 o 
  11   3  17       26.27       34.08     24.13 o 
  13   3  17       27.13       42.37     38.99 o 
  15   3  17       97.68       87.79     33.32 o 
 -20   4  17       93.19       93.58     36.77 o 
 -18   4  17      264.36      254.04     71.69 o 
 -16   4  17      126.49       75.36     57.16 o 
 -14   4  17       34.15       89.44     28.50 o 
 -12   4  17      184.41      228.49     37.93 o 
 -10   4  17       27.73       31.28     21.10 o 
  -8   4  17        0.05       -7.57     18.91 o 
  -6   4  17        6.33       -9.63     22.24 o 
  -4   4  17       51.99       75.70     23.18 o 
  -2   4  17       86.17       24.76     35.12 o 
   0   4  17      424.21      337.49     46.74 o 
   2   4  17      108.86       61.73     21.99 o 
   4   4  17       24.16      113.29     64.04 o 
   6   4  17       45.40       82.70     30.44 o 
   8   4  17       11.32       34.74     25.38 o 
  10   4  17        0.98       47.39     24.88 o 
  12   4  17       26.48       41.19     28.25 o 
 -15   5  17       21.61       12.81     34.37 o 
 -13   5  17       78.48      156.55     35.11 o 
 -11   5  17      111.84      185.12     41.89 o 
  -9   5  17        1.59       -8.32     20.86 o 
  -7   5  17        9.46       17.26     21.98 o 
  -5   5  17        5.26        9.33     36.58 o 
  -3   5  17      166.83      156.48     32.89 o 
  -1   5  17      307.91      270.30     51.67 o 
   1   5  17       21.26       42.73     30.25 o 
   3   5  17       85.51       58.14     23.15 o 
   5   5  17       12.11       25.53     30.47 o 
 -26   0  18        0.02       79.30     49.13 o 
 -24   0  18        0.11       -9.27     33.18 o 
 -22   0  18       40.55       58.03     31.05 o 
 -20   0  18       86.94      114.11     65.19 o 
 -18   0  18      733.65      700.18    113.44 o 
 -16   0  18     1750.71     1930.45    287.54 o 
 -14   0  18      439.41      508.20     84.56 o 
 -12   0  18       34.36       11.86     22.30 o 
 -10   0  18      180.49      235.92     46.96 o 
  -8   0  18       84.38       93.96     43.96 o 
  -6   0  18       71.08       14.01     31.46 o 
  -4   0  18      354.93      400.24    100.65 o 
  -2   0  18       71.18       80.81     36.42 o 
   0   0  18      202.25      174.35     54.31 o 
   2   0  18      271.01      297.63     79.31 o 
   4   0  18      202.40      184.25     75.32 o 
   6   0  18       44.52       93.60     30.89 o 
   8   0  18      280.24      229.89     50.42 o 
  10   0  18      474.73      558.62     96.45 o 
  12   0  18        1.35       18.34     26.46 o 
  14   0  18      122.64       58.18     55.81 o 
  16   0  18      134.43      157.31     72.41 o 
 -27   1  18        0.94       10.80     26.82 o 
 -25   1  18       25.56       67.91     67.99 o 
 -23   1  18        3.85       34.54     25.40 o 
 -21   1  18        0.03       60.35     33.31 o 
 -19   1  18        3.03       13.61     24.84 o 
 -17   1  18       83.73      112.82     31.16 o 
 -15   1  18       85.31      135.61     39.36 o 
 -13   1  18       65.22       95.81     26.36 o 
 -11   1  18      250.41      239.18     40.36 o 
  -9   1  18        1.29       -5.83     27.33 o 
  -7   1  18        5.15        4.92     20.37 o 
  -5   1  18       68.93       30.79     16.72 o 
  -3   1  18      104.22       99.26     21.54 o 
  -1   1  18      266.25      269.70     37.59 o 
   1   1  18      457.86      680.34     92.21 o 
   3   1  18      226.89      253.80     42.19 o 
   5   1  18        9.85       -3.03     16.23 o 
   7   1  18      103.48      100.73     26.06 o 
   9   1  18       10.01       11.45     18.54 o 
  11   1  18        4.92      -26.32     17.54 o 
  13   1  18       21.37       22.52     25.53 o 
  15   1  18        1.54      -14.39     31.03 o 
  17   1  18      110.94      142.87     65.94 o 
 -26   2  18        2.02      -36.42     53.66 o 
 -24   2  18       20.72      -16.22     35.08 o 
 -22   2  18        0.08      -18.32     36.24 o 
 -20   2  18      260.68      218.00     51.46 o 
 -18   2  18      100.65      171.29     35.74 o 
 -16   2  18     1758.52     1830.84    194.50 o 
 -14   2  18        1.96       10.82     34.06 o 
 -12   2  18      282.19      357.77     48.19 o 
 -10   2  18      101.32      116.13     34.00 o 
  -8   2  18        6.45       30.86     19.55 o 
  -6   2  18      358.21      343.54     52.97 o 
  -4   2  18       20.16       20.20     17.38 o 
  -2   2  18     1371.42     1381.14    151.08 o 
   0   2  18      275.27      297.77     41.52 o 
   2   2  18     1798.57     1596.42    172.74 o 
   4   2  18       91.67       84.85     23.75 o 
   6   2  18       10.74       62.56     20.31 o 
   8   2  18       96.46       88.83     23.52 o 
  10   2  18        0.13        8.43     21.03 o 
  12   2  18       52.29       39.21     56.57 o 
  14   2  18        1.18      -36.42     24.28 o 
 -23   3  18       17.34       15.41     40.40 o 
 -21   3  18       44.35       57.02     35.62 o 
 -19   3  18       17.48       36.74     39.59 o 
 -17   3  18       74.14      168.43     34.94 o 
 -15   3  18      561.20      631.02     77.62 o 
 -13   3  18      484.21      477.23     60.46 o 
 -11   3  18      151.12      168.05     32.62 o 
  -9   3  18       12.21       50.59     22.23 o 
  -7   3  18       34.24       31.70     20.38 o 
  -5   3  18       18.78       23.97     19.73 o 
  -3   3  18       16.65       74.78     42.77 o 
  -1   3  18       46.36       31.12     18.77 o 
   1   3  18        2.61       -8.08     17.42 o 
   3   3  18       74.41       77.02     22.59 o 
   5   3  18        3.08       -7.72     17.89 o 
   7   3  18        1.37      -13.58     21.86 o 
   9   3  18        0.16      -17.24     22.46 o 
  11   3  18      137.85      235.85     86.52 o 
  13   3  18       47.40       26.17     30.71 o 
 -18   4  18       52.70       16.92     50.00 o 
 -16   4  18       32.52        7.45     31.44 o 
 -14   4  18       26.59       83.64     37.72 o 
 -12   4  18       39.06      100.22     29.84 o 
 -10   4  18       28.59       30.34     21.70 o 
  -8   4  18      132.28       89.64     26.50 o 
  -6   4  18       37.63       21.33     28.18 o 
  -4   4  18      135.75      194.96     41.24 o 
  -2   4  18       97.15      143.29     30.23 o 
   0   4  18      140.21      169.00     46.94 o 
   2   4  18        0.65       25.95     20.47 o 
   4   4  18       34.13       52.62     27.96 o 
   6   4  18        8.40       -0.42     34.40 o 
   8   4  18        9.16        3.18     25.42 o 
 -11   5  18        8.84       15.38     26.61 o 
  -9   5  18        1.37       14.65     24.96 o 
  -7   5  18       30.47       35.29     23.34 o 
  -5   5  18       25.54       86.70     26.73 o 
  -3   5  18       60.75       64.52     35.99 o 
  -1   5  18       81.78       52.97     42.61 o 
   1   5  18        7.98       52.09     38.72 o 
 -25   1  19       93.58      129.51     54.09 o 
 -23   1  19      342.60      420.33     80.03 o 
 -21   1  19       90.33      133.95     42.39 o 
 -19   1  19       29.37       47.65     26.49 o 
 -17   1  19      107.61      125.39     32.29 o 
 -15   1  19        7.17       36.09     25.15 o 
 -13   1  19       12.83       28.55     22.64 o 
 -11   1  19        0.99      -13.00     19.03 o 
  -9   1  19       10.87       20.93     20.26 o 
  -7   1  19      253.04      249.92     41.35 o 
  -5   1  19      711.62      704.79     94.15 o 
  -3   1  19      613.97      659.42     89.24 o 
  -1   1  19     1787.80     1865.75    231.81 o 
   1   1  19       19.17       37.35     20.19 o 
   3   1  19       82.00       69.07     38.78 o 
   5   1  19        0.02      -22.64     15.09 o 
   7   1  19       77.27      123.90     35.65 o 
   9   1  19       56.83       77.71     26.03 o 
  11   1  19       13.95        9.35     20.49 o 
  13   1  19        0.07      -21.85     28.23 o 
  15   1  19       33.43       81.67     62.06 o 
 -24   2  19       55.10      114.37     46.65 o 
 -22   2  19      250.60      229.32     56.12 o 
 -20   2  19        0.80       12.41     33.39 o 
 -18   2  19      962.49      888.85    119.19 o 
 -16   2  19      157.01      180.11     96.80 o 
 -14   2  19      192.08      252.41     38.93 o 
 -12   2  19       51.68       21.25     21.55 o 
 -10   2  19       10.92       -3.04     20.15 o 
  -8   2  19      324.26      370.44     49.37 o 
  -6   2  19      706.24      825.90     93.93 o 
  -4   2  19        0.26      -11.02     17.92 o 
  -2   2  19       28.85        7.59     18.18 o 
   0   2  19       32.77       15.75     16.76 o 
   2   2  19      220.13      164.85     29.63 o 
   4   2  19       76.25       39.93     20.23 o 
   6   2  19        8.27       41.22     22.05 o 
   8   2  19        0.00      -23.01     17.75 o 
  10   2  19       32.12      -13.80     27.94 o 
  12   2  19      102.04      124.54     40.32 o 
 -21   3  19       20.51       19.25     36.79 o 
 -19   3  19       36.44       47.68     33.74 o 
 -17   3  19      353.25      305.22     45.88 o 
 -15   3  19      362.65      426.22     56.38 o 
 -13   3  19        0.20      -14.58     24.66 o 
 -11   3  19       10.32        7.36     29.14 o 
  -9   3  19       35.83       57.15     23.49 o 
  -7   3  19        0.20       -6.08     19.34 o 
  -5   3  19      213.61      296.10     43.65 o 
  -3   3  19      134.42      166.87     31.84 o 
  -1   3  19      290.26      267.79     40.12 o 
   1   3  19       35.24       32.68     19.54 o 
   3   3  19       27.21       25.69     19.17 o 
   5   3  19       90.09      114.06     26.63 o 
   7   3  19       36.18       53.09     22.75 o 
   9   3  19       48.20       43.10     28.60 o 
 -16   4  19       29.08       76.96     52.57 o 
 -14   4  19       98.50       85.74     41.93 o 
 -12   4  19       36.15       80.16     29.08 o 
 -10   4  19        0.96      -41.06     28.36 o 
  -8   4  19        0.07      -13.84     22.88 o 
  -6   4  19       13.01       -0.62     31.52 o 
  -4   4  19       50.73       37.97     24.23 o 
  -2   4  19      100.11      338.18    155.26 o 
   0   4  19       29.80      128.33     28.06 o 
   2   4  19        6.69       30.34     20.28 o 
   4   4  19        6.55      -14.21     21.79 o 
   6   4  19        8.42       15.00     28.62 o 
 -24   0  20       23.47      -12.93     43.31 o 
 -22   0  20        4.40        3.56     40.40 o 
 -20   0  20        3.47       29.27     32.99 o 
 -18   0  20       23.85       24.57     48.05 o 
 -16   0  20      100.62      211.62     73.70 o 
 -14   0  20        2.59       -7.76     40.30 o 
 -12   0  20        2.30      -47.41     33.83 o 
 -10   0  20       69.76      110.98     52.80 o 
  -8   0  20        1.46       29.52     37.92 o 
  -6   0  20      345.41      342.69     94.19 o 
  -4   0  20      930.96      944.56    218.19 o 
  -2   0  20        7.97       25.00     28.23 o 
   0   0  20       14.85      -12.93     28.66 o 
   2   0  20       52.26      116.58     44.39 o 
   4   0  20        4.39       26.07     30.38 o 
   6   0  20      120.08      101.93     44.82 o 
   8   0  20        5.44        5.39     28.01 o 
  10   0  20      124.93       66.59     37.71 o 
  12   0  20       45.84       79.51     45.25 o 
 -23   1  20       17.63       53.78     37.97 o 
 -21   1  20       92.14       98.89     39.56 o 
 -19   1  20       16.97       20.23     28.49 o 
 -17   1  20       85.37      165.70     37.14 o 
 -15   1  20        7.63       30.88     28.71 o 
 -13   1  20        2.96       -3.87     23.60 o 
 -11   1  20       15.87        1.97     22.38 o 
  -9   1  20        5.87       20.74     21.64 o 
  -7   1  20        0.08       21.34     26.23 o 
  -5   1  20       34.17       34.84     23.30 o 
  -3   1  20      130.04      110.02     31.14 o 
  -1   1  20        5.08      -16.91     18.71 o 
   1   1  20      140.91      185.03     41.01 o 
   3   1  20       44.14      116.25     29.61 o 
   5   1  20       41.09       44.55     22.50 o 
   7   1  20       76.38      168.10     34.94 o 
   9   1  20       10.22       22.31     21.82 o 
  11   1  20       53.89       93.89     38.07 o 
 -22   2  20      102.67       98.25     42.77 o 
 -20   2  20        0.20       20.04     33.71 o 
 -18   2  20      113.09      177.84     40.15 o 
 -16   2  20       34.60       92.35     38.38 o 
 -14   2  20        3.82      -13.46     29.08 o 
 -12   2  20        1.84        5.17     23.74 o 
 -10   2  20       33.46       20.92     27.08 o 
  -8   2  20      248.11      319.31     44.58 o 
  -6   2  20      262.33      295.05     43.43 o 
  -4   2  20      134.48      107.15     26.79 o 
  -2   2  20       92.73       95.83     25.54 o 
   0   2  20       76.65       99.58     25.18 o 
   2   2  20       42.06       56.07     29.14 o 
   4   2  20       47.86       49.02     36.39 o 
   6   2  20       49.77        0.58     22.76 o 
   8   2  20        4.34       23.89     22.46 o 
  10   2  20       63.70       42.86     31.20 o 
 -17   3  20       89.28       94.16     31.59 o 
 -15   3  20       22.90       45.26     32.56 o 
 -13   3  20       28.79       32.71     25.37 o 
 -11   3  20        4.00       10.91     23.51 o 
  -9   3  20        2.76      115.71     72.84 o 
  -7   3  20      514.40      567.81     69.15 o 
  -5   3  20      111.61      201.75     34.99 o 
  -3   3  20      367.40      366.95     50.89 o 
  -1   3  20       22.49       58.86     22.75 o 
   1   3  20        1.19       -8.40     22.33 o 
   3   3  20      166.87      139.95     29.92 o 
   5   3  20        4.43       32.37     21.29 o 
   7   3  20       32.72       34.09     49.36 o 
 -12   4  20       23.71       19.48     25.69 o 
 -10   4  20        2.38       55.33     27.31 o 
  -8   4  20       10.23       38.48     34.65 o 
  -6   4  20      215.27      248.97     40.47 o 
  -4   4  20       23.84       33.47     21.83 o 
  -2   4  20        5.83       12.11     23.51 o 
   0   4  20       32.26       37.21     22.91 o 
 -21   1  21       88.15       96.40     35.17 o 
 -19   1  21      183.14      174.97     53.03 o 
 -17   1  21        5.05      -19.42     25.83 o 
 -15   1  21        0.08      -21.52     36.26 o 
 -13   1  21        9.08       25.89     32.46 o 
 -11   1  21       12.41       53.72     33.60 o 
  -9   1  21       65.96       69.70     36.74 o 
  -7   1  21      462.51      623.22    127.71 o 
  -5   1  21     1178.09     1159.39    184.02 o 
  -3   1  21      677.35      651.35    111.34 o 
  -1   1  21        0.96      -12.84     21.02 o 
   1   1  21       41.68       75.35     29.53 o 
   3   1  21       18.70       17.35     24.46 o 
   5   1  21       64.93       79.46     30.40 o 
   7   1  21      119.52      178.34     46.55 o 
   9   1  21        0.65       32.13     24.77 o 
 -18   2  21       42.13       20.55     28.91 o 
 -16   2  21       47.68       22.47     29.53 o 
 -14   2  21        2.08      -14.15     28.48 o 
 -12   2  21        3.34      -17.54     24.97 o 
 -10   2  21       21.94      -12.95     24.07 o 
  -8   2  21      746.11      960.99    125.68 o 
  -6   2  21     1931.68     1879.51    234.08 o 
  -4   2  21       81.39       31.87     26.50 o 
  -2   2  21       41.10       36.97     24.97 o 
   0   2  21       76.75      128.22     32.84 o 
   2   2  21       21.84      -27.68     26.90 o 
   4   2  21       15.57       26.96     23.15 o 
   6   2  21        0.57       -2.71     22.04 o 
 -15   3  21       51.81       82.47     32.75 o 
 -13   3  21      136.61      164.23     36.01 o 
 -11   3  21        2.94       14.59     24.51 o 
  -9   3  21      250.30      365.87     51.95 o 
  -7   3  21       43.98       46.77     24.37 o 
  -5   3  21      179.09      184.04     34.99 o 
  -3   3  21       34.56       44.86     36.45 o 
  -1   3  21       16.72        1.05     21.21 o 
   1   3  21       43.51       40.44     24.83 o 
   3   3  21        7.25      -17.09     21.81 o 
 -18   0  22       51.36      -32.54     43.53 o 
 -16   0  22       14.35       44.39     52.36 o 
 -14   0  22       10.30       -0.43     43.10 o 
 -12   0  22      146.71      223.26     77.36 o 
 -10   0  22      250.53      228.23     75.86 o 
  -8   0  22      246.33      459.47    124.57 o 
  -6   0  22       65.45       22.63     40.94 o 
  -4   0  22       19.80       -0.22     35.55 o 
  -2   0  22        0.95        4.96     36.20 o 
   0   0  22       12.67       12.50     35.77 o 
   2   0  22      106.13      109.47     50.64 o 
   4   0  22        1.48       21.33     36.85 o 
   6   0  22       29.76       64.65     42.24 o 
 -17   1  22        2.35        5.51     37.92 o 
 -15   1  22        5.98       45.61     34.26 o 
 -13   1  22        9.31        9.73     31.76 o 
 -11   1  22       18.12      -34.93     30.16 o 
  -9   1  22      177.75      319.89     66.54 o 
  -7   1  22        0.60       38.18     40.40 o 
  -5   1  22        0.97        1.22     25.34 o 
  -3   1  22       80.14       61.55     29.45 o 
  -1   1  22       32.10        0.67     24.63 o 
   1   1  22        4.15        5.10     24.02 o 
   3   1  22       18.24       -1.24     37.60 o 
   5   1  22       52.99       64.92     31.57 o 
 -14   2  22       78.09       84.07     31.37 o 
 -12   2  22       69.26      118.12     60.14 o 
 -10   2  22      146.96      184.30     52.28 o 
  -8   2  22      472.79      614.45     87.64 o 
  -6   2  22       24.69        2.42     25.46 o 
  -4   2  22      191.35      123.18     36.94 o 
  -2   2  22        0.08        6.97     24.11 o 
   0   2  22        4.71        5.90     23.63 o 
   2   2  22        0.07       -7.49     23.90 o 
 -13   1  23       48.62       78.18     41.82 o 
 -11   1  23        0.84        7.84     35.12 o 
  -9   1  23      149.37      228.23     54.51 o 
  -7   1  23       28.57      -21.86     29.33 o 
  -5   1  23       96.10       18.05     31.64 o 
  -3   1  23       25.23       40.96     40.73 o 
  -1   1  23        1.57        6.68     31.29 o 
                                                 
